# Supplementary material for: T Cell Responses to the RTS,S/AS01E and RTS,S/AS02D Malaria Candidate Vaccines Administered According to Different Schedules to Ghanaian Children
Source: PLoS One. 2011 Apr 27;6(4):e18891. doi: 10.1371/journal.pone.0018891 (PMC3083397; doi:10.1371/journal.pone.0018891)
Supplement: Protocol S1 — Trial Protocol. (TXT) [file pone.0018891.s002.txt]

CONFIDENTIAL 


GlaxoSmithKline Biologicals 

Rue de l.Institut 89, 1330 Rixensart, 
Belgium. 


Study vaccines 


eTrack study number 
eTrack abbreviated title 
Investigational New Drug 
(IND) number 
Date of approval 

Amendment 1 

Title 

Coordinating author 
Coordinating author 
Amendment 1 
Contributing authors 

GlaxoSmithKline Biologicals. candidate Plasmodium 
falciparum malaria vaccine RTS,S/AS02D and 
GlaxoSmithKline Biologicals. candidate Plasmodium 
falciparum malaria vaccine RTS,S/AS01E and Chiron.s 
Rabies vaccine, Rabipur®. 
106367 
Malaria-047 
BB-IND to be determined BB-IND 12937 


Amended (04 July 2006) 

Final Version: 13 February 2006 
04 July 2006 
A Phase II randomized, controlled, partially-blind study of the 
safety and immunogenicity of GlaxoSmithKline Biologicals. 
candidate Plasmodium falciparum vaccines RTS,S/AS02D 
and RTS,S/AS01E, when administered IM according to one 
of three dose schedules in children aged 5 to 17 months living 
in Ghana. 

GlaxoSmithKline Biologicals 

Conor Cahill, Scientific Writer 
Marie-Sylvie Remacle, Scientific Writer 


• 
Nathalie Annez, Central Study Coordinator 
• 
W Ripley Ballou, Vice President . Clinical R&D, Early 
Development 
• 
Ozzie Berger, US Regulatory Affairs 
• 
Joe Cohen, Vice President . R&D, Vaccines For 
Emerging Diseases Program 
• 
Sabine Corachan, Central Study Coordinator 
• 
Marie-Ange Demoitié, Clinical Read-Outs Manager . 
R&D, Vaccines for Emerging Diseases Program 
• 
Marie Claude Dubois, Project Manager . Disease Area 
Programme Vaccines for Emerging Diseases 
• 
Amanda Leach, Clinical Development Manager 
• 
Marc Lievens, Statistician 
• 
Opokua Ofori-Anyinam, Clinical Development Manager 
• 
Arlette Simonon, Central Study Coordinator 
• 
Joelle Thonnard, Manager, Post Marketing Surveillance 
• 
Marie Chantal Uwamwezi, Scientist . Regulatory 
Development Unit III 
• 
Wendy Valinski, US Regulatory Affairs 
• 
Johan Vekemans, Clinical Development Manager 
Copyright 2006 the GlaxoSmithKline group of companies. All rights reserved. 
Unauthorized copying or use of this information is prohibited. 

GSK Biologicals. Protocol DS V 12.2 

1 
CARS Id : CLIN_200510_919/ Version : 2.5,Admin. QC/ Modify Date : 05/07/2006 


CONFIDENTIAL 

106367 (Malaria-047) 
Amendment 1: 04 July 2006 

eTrack study number 
106367 

eTrack abbreviated title 
Malaria-047 

IND number 
BB-IND to be determined BB-IND 12937 

Amended (04 July 2006) 

Date of approval 
Final Version: 13 February 2006 

Amendment 1 
04 July 2006 

Title 
A Phase II randomized, controlled, partially-blind 
study of the safety and immunogenicity of 
GlaxoSmithKline Biologicals. candidate Plasmodium 
falciparum vaccines RTS,S/AS02D and 
RTS,S/AS01E, when administered IM according to 
one of three dose schedules in children aged 5 to 17 
months living in Ghana. 

Kumasi Centre for Collaborative Research (KCCR)/ 

School of Medical Sciences (SMS), Kumasi, Ghana 

• 
Tsiri Agbenyega, School of Medical Sciences 
• 
Daniel Ansong, School of Medical Sciences 
• 
Jennifer Evans, Kumasi Centre for Collaborative 
Research 
Kintampo Health Research Centre (KHRC), Kintampo, Ghana 

• 
Seth Owusu Agyei, Kintampo Health Research 
Centre 
• 
Kwaku Poku Asante, Kintampo Health Research 
Centre 
• 
Daniel Chandramohan, London School of 
Hygiene and Tropical Medicine 
• 
Brian Greenwood, London School of Hygiene 
and Tropical Medicine 
• 
John Gyapong, Health Research Unit 
• 
Ruth Owusu, Kintampo Health Research Centre 
Malaria Vaccine Initiative at Program for Appropriate Technology in Health 
Contributing Author 


• 
Filip Dubovsky, Scientific Director 
• 
Carolyn Petersen, Director, Clinical & 
Regulatory Affairs 
• 
Marla Sillman, Technical Coordinator 
• 
Tonya Villafana, Senior Program Officer 
GlaxoSmithKline Biologicals will act as sponsor for this trial 

2 
CARS Id : CLIN_200510_919/ Version : 2.5,Admin. QC/ Modify Date : 05/07/2006 


CONFIDENTIAL 

eTrack study number 106367 
106367 (Malaria-047) 
Amendment 1: 04 July 2006 
eTrack abbreviated title Malaria-047 
IND number BB-IND to be determined BB-IND 12937 
Amended (04 July 2006) 
Date of approval Final Version: 13 February 2006 
Amendment 1 04 July 2006 
Title A Phase II randomized, controlled, partially-blind 
study of the safety and immunogenicity of 
GlaxoSmithKline Biologicals. candidate Plasmodium 
falciparum vaccines RTS,S/AS02D and 
RTS,S/AS01E, when administered IM according to 
one of three dose schedules in children aged 5 to 17 
months living in Ghana. 
Sponsor signatory approval 
Sponsor signatory: W Ripley Ballou 
Vice President . Clinical R&D, Early Development 
Signature: 

Date: 


3 
CARS Id : CLIN_200510_919/ Version : 2.5,Admin. QC/ Modify Date : 05/07/2006 


CONFIDENTIAL 

106367 (Malaria-047) 
Amendment 1: 04 July 2006 

Sponsor Information 

eTrack study number 106367 

eTrack abbreviated title Malaria-047 

IND number BB-IND to be determined BB-IND 12937 

Amended (04 July 2006) 

1. Principal Investigators (KCCR/SMS) 
Tsiri Agbenyega Jennifer Evans 

School of Medical Sciences, KNUST, Kumasi Centre for Collaborative Research, 
Kumasi, Ghana. KNUST, 
Kumasi, Ghana. 

Tel: +233.51.60.294 Tel: +233.51.60351 
Fax: +233.51.60.302 Mobile: +233.244.630.531 
Mobile: +233.244.442.889 Fax: +233.51.62017 
email: tsiri@ghana.com email: evans@kccr.de 

2. Principal Investigators (KHRC) 
Seth Owusu Agyei Kwaku Poku Asante 

Kintampo Health Research Centre, Kintampo Health Research Centre, 

P.O. Box 200, P.O. Box 200, 
Kintampo, Ghana. Kintampo, Ghana. 
Tel: +233.61.2445/28871 Tel: +233.61.2445/28871 
Fax: +233.61.28872/28873 Fax: +233.61.28872/28873 
email: seth.owusu-agyei@ghana-khrc.org email: kwakupoku.asante@ghana-khrc.org 

alternate email: 

seth.owusu-agyei@lshtm.ac.uk 

3. Medical Monitor 
Johan Vekemans, 
Clinical Development Manager, 
GlaxoSmithKline Biologicals, 
Rue de l.Institut 89, 1330 Rixensart, 
Belgium. 


Tel: +32.2.656.56.59 
Mobile: +32.473.29.21.67 
Fax: +32.2.656.80.44 
email: johan.vekemans@gskbio.com 


4 
CARS Id : CLIN_200510_919/ Version : 2.5,Admin. QC/ Modify Date : 05/07/2006 


CONFIDENTIAL 

106367 (Malaria-047) 
Amendment 1: 04 July 2006 

eTrack study number 106367 
eTrack abbreviated title Malaria-047 
IND number BB-IND to be determined BB-IND 12937 
Amended (04 July 2006) 

4. Central Study Coordinator 
(KCCR/SMS) 
Arlette Simonon 
Central Study Coordinator, 
GlaxoSmithKline Biologicals, 
Rue de l.Institut 89, 1330 Rixensart, 
Belgium. 
Tel: +32.2.656.55.07 
Fax: +32.2.656.80.44 
email:arlette.simonon@gskbio.com 


5. Central Study Coordinator 
(KHRC) 
Nathalie Annez 
Central Study Coordinator, 
GlaxoSmithKline Biologicals, 
Rue de l.Institut 89, 1330 Rixensart, 
Belgium. 
Tel: +32.2.656.57.48 
Fax: +32.2.656.80.44 
email: nathalie.annez@gskbio.com 


6. Study Contacts for Reporting of a Serious Adverse Event occurring at Agogo 
(KCCR/SMS) 
All four of the contacts listed below must be informed of each SAE occurring at Agogo 

(KCCR/SMS) 

Central Study Coordinator 
(KCCR/SMS) 

Arlette Simonon 
Central Study Coordinator, 
GlaxoSmithKline Biologicals, 
Rue de l.Institut 89, 1330 Rixensart, 
Belgium. 
Tel: +32.2.656.55.07 
Fax: +32.2.656.80.44 
email:arlette.simonon@gskbio.com 


Malaria Vaccine Initiative 

Carolyn Petersen, 
Malaria Vaccine Initiative, PATH, 
7500 Old Georgetown Road, 12th Floor, 
Bethesda, MD 20814, 
USA. 
Tel: +1.240.395.27.16 
or Tel: +1.240.395.27.00 
Fax: +1.240.395.25.91 
email: sae@malariavaccine.org 


alternate email: 

cpetersen@malariavaccine.org 

Local Safety Monitor (KCCR/SMS) 

Gyikua Plange-Rhule, 
Department of Child Health, 
KATH/SMS, 
Kumasi, Ghana. 
Tel: +233.20.813.77.80 
email: gyikua@hotmail.com 


Study Contact at GSK Biologicals for 
Reporting Serious Adverse Events 
Manager Clinical Safety Vaccines 


GSK Biologicals Clinical Safety 
Physician, 
GlaxoSmithKline Biologicals, 
Rue de l.Institut 89, 1330 Rixensart, 
Belgium. 
Tel: +32.2.656.87.98 
Fax: +32.2.656.80.09 
Mobile phone for 7/7 day availability: 
+32.477.40.47.13 
email: rix.ct-safety-vac@gskbio.com 


5 

CARS Id : CLIN_200510_919/ Version : 2.5,Admin. QC/ Modify Date : 05/07/2006 


CONFIDENTIAL 

eTrack study number 
106367 (Malaria-047) 
Amendment 1: 04 July 2006 
106367 
eTrack abbreviated title Malaria-047 
IND number BB-IND to be determined BB-IND 
12937 
Amended (04 July 2006) 

7. Study Contacts for Reporting of a Serious Adverse Event occurring at 
Kintampo (KHRC) 
All four of the contacts listed below must be informed of each SAE occurring at 

Kintampo (KHRC) 

Central Study Coordinator 
(KHRC) 

Nathalie Annez 
Central Study Coordinator, 
GlaxoSmithKline Biologicals, 
Rue de l.Institut 89, 1330 Rixensart, 
Belgium. 


Tel: +32.2.656.57.48 
Fax: +32.2.656.80.44 
email: nathalie.annez@gskbio.com 


Malaria Vaccine Initiative 

Carolyn Petersen, 
Malaria Vaccine Initiative, PATH, 
7500 Old Georgetown Road, 12th Floor, 
Bethesda, MD 20814, 
USA. 


Tel: +1.240.395.27.16 
or Tel: +1.240.395.27.00 
Fax: +1.240.395.25.91 
email: sae@malariavaccine.org 


alternate email: 

cpetersen@malariavaccine.org 

Local Safety Monitor (KHRC) 

Sam Newton 
Clinical Research Fellow 
Kintampo Health Research Centre, 
Kintampo, Ghana 

Tel: +233.61.28869 
sam.newton@ghana-khrc.org 

Study Contact at GSK Biologicals for 
Reporting Serious Adverse Events 
Manager Clinical Safety Vaccines 


GSK Biologicals Clinical Safety 
Physician, 
GlaxoSmithKline Biologicals, 
Rue de l.Institut 89, 1330 Rixensart, 
Belgium. 


Tel: +32.2.656.87.98 
Fax: +32.2.656.80.09 
Mobile phone for 7/7 day availability: 
+32.477.40.47.13 
email: rix.ct-safety-vac@gskbio.com 


6 

CARS Id : CLIN_200510_919/ Version : 2.5,Admin. QC/ Modify Date : 05/07/2006 


CONFIDENTIAL 

106367 (Malaria-047) 
Amendment 1: 04 July 2006 

eTrack study number 106367 
eTrack abbreviated title Malaria-047 
IND number BB-IND to be determined BB-IND 12937 
Amended (04 July 2006) 

8. Study Contact for Emergency Code Break 
GSK Biologicals Clinical Safety Physician, 
GlaxoSmithKline Biologicals, 
Rue de l.Institut 89, 1330 Rixensart, 
Belgium. 


Tel: +32.2.656.87.98 
Fax: +32.2.656.80.09 
Mobile phone for 7/7 day availability: +32.477.40.47.13 


9. Study Centers 
1: Kumasi Centre for Collaborative Research (KCCR/SMS), Kumasi, Ghana 
2: Kintampo Health Research Centre (KHRC), PO Box 200, Kintampo, Ghana 
7 
CARS Id : CLIN_200510_919/ Version : 2.5,Admin. QC/ Modify Date : 05/07/2006 


CONFIDENTIAL 

106367 (Malaria-047) 
Amendment 1: 04 July 2006 

Investigator Agreements 

eTrack study number 
106367 

eTrack abbreviated title 
Malaria-047 

IND number 
BB-IND to be determined BB-IND 12937 

Amended (04 July 2006) 

Title 
A Phase II randomized, controlled, partially-blind study 
of the safety and immunogenicity of GlaxoSmithKline 
Biologicals. candidate Plasmodium falciparum vaccines 
RTS,S/AS02D and RTS,S/AS01E, when administered 
IM according to one of three dose schedules in children 
aged 5 to 17 months living in Ghana. 


I agree: 

• 
To assume responsibility for the proper conduct of the study at this site. 
• 
To conduct the study in compliance with this protocol, any mutually agreed future 
protocol amendments, and with any other study conduct procedures provided by 
GlaxoSmithKline Biologicals (GSK Biologicals). 
• 
To ensure that all persons assisting me with the study are adequately informed 
about the GSK Biologicals investigational product(s) and other study-related duties 
and functions as described in the protocol. 
Amended (04 July 2006) 

• 
Not to implement any changes to the protocol without agreement from the sponsor 
and prior review and written approval from the Institutional Review Board (IRB) or 
Independent Ethics Committee (IEC), except where necessary to eliminate an 
immediate hazard to the subjects, or for administrative aspects of the study (where 
permitted by all applicable regulatory requirements). 
• 
That I am thoroughly familiar with the appropriate use of the vaccines, as described 
in this protocol, and any other information provided by the sponsor, including, but 
not limited to, the following: the current Investigator.s Brochure (IB) or equivalent 
document, IB supplement (if applicable), prescribing information (in the case of a 
marketed vaccine). 
• 
That I am aware of, and will comply with, .Good Clinical Practices. (GCP) and all 
applicable regulatory requirements. 
• 
That I have been informed that certain regulatory authorities require the sponsor to 
obtain and supply, as necessary, details about the investigator.s ownership interest in 
the sponsor or the investigational product, and more generally about his/her financial 
ties with the sponsor. GSK Biologicals will use and disclose the information solely 
for the purpose of complying with regulatory requirements. 
8 
CARS Id : CLIN_200510_919/ Version : 2.5,Admin. QC/ Modify Date : 05/07/2006 


CONFIDENTIAL 

106367 (Malaria-047) 
Amendment 1: 04 July 2006 

Hence I: 

• 
Agree to supply GSK Biologicals with any necessary information regarding 
ownership interest and financial ties (including those of my spouse and dependent 
children). 
• 
Agree to promptly update this information if any relevant changes occur during the 
course of the study and for 1 year following completion of the study. 
• 
Agree that GSK Biologicals may disclose any information it has about such 
ownership interests and financial ties to regulatory authorities. 
• 
Agree to provide GSK Biologicals with an updated Curriculum Vitae and other FDA 
required documents. 
Tsiri Agbenyega 
Principal Coinvestigator, Kumasi Centre for Collaborative 
Research/School of Medical Sciences, KNUST 


Investigator signature 
Date 


9 
CARS Id : CLIN_200510_919/ Version : 2.5,Admin. QC/ Modify Date : 05/07/2006 


CONFIDENTIAL 

106367 (Malaria-047) 
Amendment 1: 04 July 2006 

eTrack study number 
106367 

eTrack abbreviated title 
Malaria-047 

IND number 
BB-IND to be determined BB-IND 12937 

Amended (04 July 2006) 

Title 
A Phase II randomized, controlled, partially-blind study 
of the safety and immunogenicity of GlaxoSmithKline 
Biologicals. candidate Plasmodium falciparum vaccines 
RTS,S/AS02D and RTS,S/AS01E, when administered 
IM according to one of three dose schedules in children 
aged 5 to 17 months living in Ghana. 


I agree: 

• 
To assume responsibility for the proper conduct of the study at this site. 
• 
To conduct the study in compliance with this protocol, any mutually agreed future 
protocol amendments, and with any other study conduct procedures provided by 
GlaxoSmithKline Biologicals (GSK Biologicals). 
• 
To ensure that all persons assisting me with the study are adequately informed 
about the GSK Biologicals investigational product(s) and other study-related duties 
and functions as described in the protocol. 
Amended (04 July 2006) 

• 
Not to implement any changes to the protocol without agreement from the sponsor 
and prior review and written approval from the Institutional Review Board (IRB) or 
Independent Ethics Committee (IEC), except where necessary to eliminate an 
immediate hazard to the subjects, or for administrative aspects of the study (where 
permitted by all applicable regulatory requirements). 
• 
That I am thoroughly familiar with the appropriate use of the vaccines, as described 
in this protocol, and any other information provided by the sponsor, including, but 
not limited to, the following: the current Investigator.s Brochure (IB) or equivalent 
document, IB supplement (if applicable), prescribing information (in the case of a 
marketed vaccine). 
• 
That I am aware of, and will comply with, .Good Clinical Practices. (GCP) and all 
applicable regulatory requirements. 
• 
That I have been informed that certain regulatory authorities require the sponsor to 
obtain and supply, as necessary, details about the investigator.s ownership interest in 
the sponsor or the investigational product, and more generally about his/her financial 
ties with the sponsor. GSK Biologicals will use and disclose the information solely 
for the purpose of complying with regulatory requirements. 
10 
CARS Id : CLIN_200510_919/ Version : 2.5,Admin. QC/ Modify Date : 05/07/2006 


CONFIDENTIAL 

106367 (Malaria-047) 
Amendment 1: 04 July 2006 

Hence I: 

• 
Agree to supply GSK Biologicals with any necessary information regarding 
ownership interest and financial ties (including those of my spouse and dependent 
children). 
• 
Agree to promptly update this information if any relevant changes occur during the 
course of the study and for 1 year following completion of the study. 
• 
Agree that GSK Biologicals may disclose any information it has about such 
ownership interests and financial ties to regulatory authorities. 
• 
Agree to provide GSK Biologicals with an updated Curriculum Vitae and other FDA 
required documents. 
Jennifer Evans 
Principal Coinvestigator, Kumasi Centre for Collaborative 
Research/School of Medical Sciences, KNUST 


Investigator signature 
Date 


11 
CARS Id : CLIN_200510_919/ Version : 2.5,Admin. QC/ Modify Date : 05/07/2006 


CONFIDENTIAL 

106367 (Malaria-047) 
Amendment 1: 04 July 2006 

eTrack study number 
106367 

eTrack abbreviated title 
Malaria-047 

IND number 
BB-IND to be determined BB-IND 12937 

Amended (04 July 2006) 

Title 
A Phase II randomized, controlled, partially-blind study 
of the safety and immunogenicity of GlaxoSmithKline 
Biologicals. candidate Plasmodium falciparum vaccines 
RTS,S/AS02D and RTS,S/AS01E, when administered 
IM according to one of three dose schedules in children 
aged 5 to 17 months living in Ghana. 


I agree: 

• 
To assume responsibility for the proper conduct of the study at this site. 
• 
To conduct the study in compliance with this protocol, any mutually agreed future 
protocol amendments, and with any other study conduct procedures provided by 
GlaxoSmithKline Biologicals (GSK Biologicals). 
• 
To ensure that all persons assisting me with the study are adequately informed 
about the GSK Biologicals investigational product(s) and other study-related duties 
and functions as described in the protocol. 
Amended (04 July 2006) 

• 
Not to implement any changes to the protocol without agreement from the sponsor 
and prior review and written approval from the Institutional Review Board (IRB) or 
Independent Ethics Committee (IEC), except where necessary to eliminate an 
immediate hazard to the subjects, or for administrative aspects of the study (where 
permitted by all applicable regulatory requirements). 
• 
That I am thoroughly familiar with the appropriate use of the vaccines, as described 
in this protocol, and any other information provided by the sponsor, including, but 
not limited to, the following: the current Investigator.s Brochure (IB) or equivalent 
document, IB supplement (if applicable), prescribing information (in the case of a 
marketed vaccine). 
• 
That I am aware of, and will comply with, .Good Clinical Practices. (GCP) and all 
applicable regulatory requirements. 
• 
That I have been informed that certain regulatory authorities require the sponsor to 
obtain and supply, as necessary, details about the investigator.s ownership interest in 
the sponsor or the investigational product, and more generally about his/her financial 
ties with the sponsor. GSK Biologicals will use and disclose the information solely 
for the purpose of complying with regulatory requirements. 
12 
CARS Id : CLIN_200510_919/ Version : 2.5,Admin. QC/ Modify Date : 05/07/2006 


CONFIDENTIAL 

106367 (Malaria-047) 
Amendment 1: 04 July 2006 

Hence I: 

• 
Agree to supply GSK Biologicals with any necessary information regarding 
ownership interest and financial ties (including those of my spouse and dependent 
children). 
• 
Agree to promptly update this information if any relevant changes occur during the 
course of the study and for 1 year following completion of the study. 
• 
Agree that GSK Biologicals may disclose any information it has about such 
ownership interests and financial ties to regulatory authorities. 
• 
Agree to provide GSK Biologicals with an updated Curriculum Vitae and other FDA 
required documents. 
Seth Owusu Agyei Principal Coinvestigator, Kintampo Health Research Centre 

Investigator signature 
Date 


13 
CARS Id : CLIN_200510_919/ Version : 2.5,Admin. QC/ Modify Date : 05/07/2006 


CONFIDENTIAL 

106367 (Malaria-047) 
Amendment 1: 04 July 2006 

eTrack study number 
106367 

eTrack abbreviated title 
Malaria-047 

IND number 
BB-IND to be determined BB-IND 12937 

Amended (04 July 2006) 

Title 
A Phase II randomized, controlled, partially-blind study 
of the safety and immunogenicity of GlaxoSmithKline 
Biologicals. candidate Plasmodium falciparum vaccines 
RTS,S/AS02D and RTS,S/AS01E, when administered 
IM according to one of three dose schedules in children 
aged 5 to 17 months living in Ghana. 


I agree: 

• 
To assume responsibility for the proper conduct of the study at this site. 
• 
To conduct the study in compliance with this protocol, any mutually agreed future 
protocol amendments, and with any other study conduct procedures provided by 
GlaxoSmithKline Biologicals (GSK Biologicals). 
• 
To ensure that all persons assisting me with the study are adequately informed 
about the GSK Biologicals investigational product(s) and other study-related duties 
and functions as described in the protocol. 
Amended (04 July 2006) 

• 
Not to implement any changes to the protocol without agreement from the sponsor 
and prior review and written approval from the Institutional Review Board (IRB) or 
Independent Ethics Committee (IEC), except where necessary to eliminate an 
immediate hazard to the subjects, or for administrative aspects of the study (where 
permitted by all applicable regulatory requirements). 
• 
That I am thoroughly familiar with the appropriate use of the vaccines, as described 
in this protocol, and any other information provided by the sponsor, including, but 
not limited to, the following: the current Investigator.s Brochure (IB) or equivalent 
document, IB supplement (if applicable), prescribing information (in the case of a 
marketed vaccine). 
• 
That I am aware of, and will comply with, .Good Clinical Practices. (GCP) and all 
applicable regulatory requirements. 
• 
That I have been informed that certain regulatory authorities require the sponsor to 
obtain and supply, as necessary, details about the investigator.s ownership interest in 
the sponsor or the investigational product, and more generally about his/her financial 
ties with the sponsor. GSK Biologicals will use and disclose the information solely 
for the purpose of complying with regulatory requirements. 
14 
CARS Id : CLIN_200510_919/ Version : 2.5,Admin. QC/ Modify Date : 05/07/2006 


CONFIDENTIAL 

106367 (Malaria-047) 
Amendment 1: 04 July 2006 

Hence I: 

• 
Agree to supply GSK Biologicals with any necessary information regarding 
ownership interest and financial ties (including those of my spouse and dependent 
children). 
• 
Agree to promptly update this information if any relevant changes occur during the 
course of the study and for 1 year following completion of the study. 
• 
Agree that GSK Biologicals may disclose any information it has about such 
ownership interests and financial ties to regulatory authorities. 
• 
Agree to provide GSK Biologicals with an updated Curriculum Vitae and other FDA 
required documents. 
Kwaku Poku Asante Principal Coinvestigator, Kintampo Health Research Centre 

Investigator signature 
Date 


15 
CARS Id : CLIN_200510_919/ Version : 2.5,Admin. QC/ Modify Date : 05/07/2006 


CONFIDENTIAL 

106367 (Malaria-047) 
Amendment 1: 04 July 2006 

Synopsis 

Title 
A Phase II randomized, controlled, partially-blind study of the safety and 
immunogenicity of GlaxoSmithKline Biologicals. candidate Plasmodium 
falciparum vaccines RTS,S/AS02D and RTS,S/AS01E, when administered IM 
according to one of three dose schedules in children aged 5 to 17 months living 
in Ghana. 

Indication/Study population 
Immunization of healthy male and female children aged 
5 to 17 months at enrolment, if eligible according to 
inclusion and exclusion criteria. 

Rationale 
The RTS,S/AS01E candidate combined malaria and hepatitis B vaccine is 
being developed for the routine immunization of infants and children 
living in malaria-endemic areas as part of the Expanded Program on 
Immunization (EPI). The RTS,S/AS01E vaccine consists of sequences of 
the circumsporozoite (CS) protein and hepatitis B surface antigen 
(HBsAg) with the proprietary adjuvant AS01E (proprietary liposomes, 
MPL® and Stimulon® QS21 immunostimulants). 

Previous studies of GSK malaria vaccines in children have been 
conducted with the same antigen, but administered with an adjuvant 
formulation from the AS02 adjuvant family which consists of an oil-inwater 
emulsion, MPL® and QS21. The following table details the various 
vaccine formulations that have been trialled in humans (or are planned for 
human trials). 

Freeze-dried 
fraction 
Liquid fraction 
Formulation RTS,S 
(µ
µµµµ
g) 
MPL® 
(µ
µµµµ
g) 
QS21 
(µ
µµµµ
g) 
Dose 
volume 
RTS,S/AS02A 
(0.5 mL dose) 
RTS,S/AS02A 
(0.25 mL dose) 
RTS,S/AS02D 
RTS,S/AS01B 
RTS,S/AS01E 
50 
25 
25 
50 
25 
Oil-in-water 
emulsion 
Oil-in-water 
emulsion 
Oil-in-water 
emulsion 
Liposomes 
Liposomes 
50 
25 
25 
50 
25 
50 
25 
25 
50 
25 
0.5 mL0.25 mL00.5 mL0.5 mL.5 mLEfficacy against infection, Gambian adults 
(Malaria-005) 
Efficacy against clinical disease, 
Mozambican children (Malaria-026) 
ic formulation (Malaria-034, -038, 
-040) 
Efficacy in challenge model, adults 
(Malaria-027) 
Proposed pediatric formulation 
Pediatr

The RTS,S/AS02A vaccine (0.25 mL dose) has demonstrated efficacy 
against infection and a range of illnesses caused by P. falciparum in 
children aged 1 to 4 years in Mozambique (Malaria-026). Up to 18 
months post Dose 3 the Vaccine Efficacy (VE) determined as the time to 
the first clinical episode of malaria was 33%. VE against multiple attacks 
of malaria was 32% and against severe malaria was 49% over the 18 
months of the trial. 

16 
CARS Id : CLIN_200510_919/ Version : 2.5,Admin. QC/ Modify Date : 05/07/2006 


CONFIDENTIAL 

106367 (Malaria-047) 
Amendment 1: 04 July 2006 

RTS,S/AS02D, the EPI-compatible pediatric formulation of 
RTS,S/AS02A, is currently being assessed in infants in a malaria-endemic 
area. The Malaria-038 trial, taking place in Mozambique is being 
conducted to assess RTS,S/AS02D when administered in a staggered 
fashion with DTPw/Hib vaccine. The Malaria-040 trial, due to start in 
Q1/Q2 Q3 2006 in Tanzania will assess RTS,S/AS02D when 
coadministered with DTPw/Hib vaccine. Amended (04 July 2006) 

The RTS,S/AS01 vaccines have been developed in parallel with the 
RTS,S/AS02 vaccines with the aim of improving the immune response 
and increasing vaccine efficacy. A recent challenge study with 
RTS,S/AS01B in malaria-naïve adults (Malaria-027) has shown 
encouraging results, indicating a similar safety profile to that of 
RTS,S/AS02A, higher humoral immunogenicity, a favorable Th1 
cell-mediated immune profile and a trend towards higher vaccine efficacy. 

The first study in which RTS,S/AS01 vaccines will be is assessed in 
children is Malaria-046. That study will take takes place in children in 
Gabon in children between the ages of 18 months and 4 years in order to 
investigate safety, reactogenicity and immunogenicity of RTS,S/AS01E. 

Amended (04 July 2006) 

RTS,S/AS01E (0.5 mL dose) is the proposed pediatric formulation which 
is composed of the same active constituents in the same quantities as a 

0.25 mL dose of RTS,S/AS01B. 
This study (Malaria-047), will compare three potential schedules (see 
table below) to optimize the immune response and determine vaccination 
schedule prior to the commencement of Phase III studies. A two-dose 0, 
1-month regimen could offer the potential of rapid immunization, and for 
implementation would have logistical and cost-effectiveness advantages. 
The data suggesting that a two-dose schedule may be efficacious comes 
from early mosquito-challenge studies in malaria-naïve adults with the 
RTS,S/AS02A vaccine at the Walter Reed Army Institute of Research 
(WRAIR): estimates of efficacy for pooled data for two- and three-dose 
schedules were 37.8% (95% CI 17.3% to 53.3%) and 43.2% (95% CI 
26.5% to 56.1%) respectively. The 0, 1, 2-month schedule has been used 
in a number of studies of RTS,S/AS02 vaccines in the past. The 0, 1, 7schedule 
represents an alternative 3-dose schedule that might allow the 
third dose of candidate vaccines to be delivered during another existing 
EPI vaccination visit (e.g. measles vaccination at 9 months of age). The 
delay between administering Dose 2 and Dose 3 of vaccine may allow 
maturing of the immune system allowing for better stimulation of primed 
B-cells and T-cells. 

One group of children on the 0, 1, 2-schedule will receive a Rabies 
vaccine as a control. One group on the same schedule will receive the 
RTS,S/AS02D experimental vaccine as an active comparator. Amended 

17 
CARS Id : CLIN_200510_919/ Version : 2.5,Admin. QC/ Modify Date : 05/07/2006 


CONFIDENTIAL 

106367 (Malaria-047) 
Amendment 1: 04 July 2006 

(04 July 2006) 

RTS,S/AS02D will not be assessed on a 0, 1, 2-schedule in this study as it 
has already been assessed in children during the trials Malaria-025, -026, 
-034 and is being assessed in Malaria-038 and -040. 

Amended (04 July 2006) 

Vaccine Schedule 
(Months) 
Number of children 
to be enrolled 
Estimated number 
evaluable 
RTS,S/AS01E 
(0.5 mL dose) 0, 1, 2 90 75 
Rabies vaccine 
(0.5 mL dose)a 0, 1, 2 90 45 75 40 
RTS,S/AS02D 
(0.5 mL dose)b 0, 1, 2 45 40 
RTS,S/AS02D 
(0.5 mL dose) 0, 1, 7 90 75 
RTS,S/AS01E 
(0.5 mL dose) 0, 1, 7 90 75 
RTS,S/AS02D 
(0.5 mL dose) 0, 1 90 75 
RTS,S/AS01E 
(0.5 mL dose) 0, 1 90 75 
a The Rabies vaccine will only be used at Kintampo . KHRC 
b Enrollment will occur at Kumasi . KCCR/SMS 

Amended (04 July 2006) 

The dose intervals of all three schedules in this trial allow for potential 
incorporation into the EPI vaccination schedule, which has visits at 
approximately 2, 3, 4 and 9 months of age in the first year of life. 

This product development plan is conducted under a partnership 
agreement with the Malaria Vaccine Initiative at PATH (MVI) and is 
guided by a joint MVI/GSK Steering Committee. 

All current studies of the RTS,S candidate antigen conducted in children 
are overseen by a formally constituted DSMB operating under a charter. 

Objectives Primary 

• 
For RTS,S/AS01E (on a 0, 1-month and a 0, 1, 2-month and a 0, 1, 
7-month schedule) and RTS,S/AS02D (on a 0, 1-month, 0, 1, 2m
onth and a 0, 1, 7-month schedule) when administered 
intramuscularly to children aged 5 to 17 months living in a malaria-
endemic area: 
Amended (04 July 2006) 

- to assess safety until ten months post Dose 1. 

Secondary 

• 
For RTS,S/AS01E (on a 0, 1-month and a 0, 1, 2-month and a 0, 1, 
7-month schedule) and RTS,S/AS02D (on a 0, 1-month, 0, 1, 218 
CARS Id : CLIN_200510_919/ Version : 2.5,Admin. QC/ Modify Date : 05/07/2006 


CONFIDENTIAL 

106367 (Malaria-047) 
Amendment 1: 04 July 2006 

month and a 0, 1, 7-month schedule) when administered 
intramuscularly to children aged 5 to 17 months living in a malaria-
endemic area: 

Amended (04 July 2006) 

- 
to assess safety and reactogenicity until 30 days post Dose 1 

- 
to describe the evolution of antibody responses to the 
circumsporozoite (CS) antigen until ten months post Dose 1 

- 
to assess the antibody responses to the hepatitis B surface (HBs) 
antigen at one month post final vaccine dose. 

Tertiary 

• 
For RTS,S/AS01E (on a 0, 1-month and a 0, 1, 2-month and a 0, 1, 
7-month schedule) and RTS,S/AS02D (on a 0, 1-month, 0, 1, 2m
onth and a 0, 1, 7-month schedule) when administered 
intramuscularly to children aged 5 to 17 months living in a malaria-
endemic area: 
Amended (04 July 2006) 

- 
to assess safety between ten months post Dose 1 up to 19 months 
post Dose 1 

- 
to assess antibody responses to the circumsporozoite (CS) 
antigen at 19 months post Dose 1 

- 
to assess antibody responses to the hepatitis B surface (HBs) 
antigen at 19 months post Dose 1. 

Exploratory 

• 
For RTS,S/AS01E (on a 0, 1-month and a 0, 1, 2-month and a 0, 1, 
7-month schedule) and RTS,S/AS02D (on a 0, 1-month, 0, 1, 2m
onth and a 0, 1, 7-month schedule) when administered 
intramuscularly to children aged 5 to 17 months living in a malaria-
endemic area: 
Amended (04 July 2006) 

- 
to assess safety up to 19 months post Dose 1 when vaccinees are 
stratified by age at the time of Dose 1. 

- 
to assess antibody responses to the CS antigen and the HBs 
antigen up to 19 months post Dose 1 when vaccinees are 
stratified by age at the time of Dose 1. 

- 
to evaluate T-cell-mediated immune response (CMI) to CS 
antigen up to 19 months post Dose 1 

Study design • 
Experimental design: Phase II, controlled, partially blind (blind to 
vaccine administration, open to vaccination schedule), randomized 

(1: 1: 1: 1: 1: 1 ) trial with six treatment groups at each study site. 
Amended (04 July 2006) 

19 
CARS Id : CLIN_200510_919/ Version : 2.5,Admin. QC/ Modify Date : 05/07/2006 


CONFIDENTIAL 
106367 (Malaria-047) 
Amendment 1: 04 July 2006 

Vaccine Schedule 
(Months) 
Number of children 
to be enrolled 
Estimated number 
evaluable 
RTS,S/AS01E 
(0.5 mL dose) 0, 1, 2 90 75 
Rabies vaccine 
(0.5 mL dose)a 0, 1, 2 90 45 75 40 
RTS,S/AS02D 
(0.5 mL dose)b 0, 1, 2 45 40 
RTS,S/AS02D 
(0.5 mL dose) 0, 1, 7 90 75 
RTS,S/AS01E 
(0.5 mL dose) 0, 1, 7 90 75 
RTS,S/AS02D 
(0.5 mL dose) 0, 1 90 75 
RTS,S/AS01E 
(0.5 mL dose) 0, 1 90 75 
a The Rabies vaccine will only be used at Kintampo . KHRC 
b Enrollment will occur at Kumasi . KCCR/SMS 

Amended (04 July 2006) 

• 
In the Kintampo Health Research Center (KHRC), on the 0, 1, 2s
chedule, subjects will receive the Rabies vaccine as a control. In 
the Kumasi Center for Collaborative Research / School of Medical 
Sciences (KCCR/SMS), on the 0, 1, 2-schedule, subjects will receive 
the RTS,S/AS02D experimental vaccine as an active comparator. 
Randomization to each of the other study groups will be balanced 
between the two study sites. 
Amended (04 July 2006) 

• 
Healthy male and female children aged 5 to 17 months will be 
screened; those determined to be eligible, based on the inclusion and 
exclusion criteria, will be enrolled in the study. 
• 
Only those children whose parents/guardians provide written proof 
that the child has completed a 3 dose regimen of a licensed Hepatitis 
B vaccine in infancy will be included in this trial of an experimental 
Hepatitis B vaccine. 
• 
Route of administration: all vaccines will be administered by the 
intramuscular route to the left deltoid. 
• 
Each child will be observed for at least 60 minutes after vaccination 
to evaluate and treat any acute adverse events (AEs). 
• 
There will be a 7-day follow-up period for solicited AEs postvaccination: 
Day 0 evaluation will be carried out by the study 
physician at the study center. Subsequently, trained field workers will 
visit the children to solicit AEs on Days 1 to 6 after each vaccination 
(evaluation on Day 6 post Dose 1 will be carried out by the study 
physician at the study center). 
• 
There will be a 30-day (day of vaccination and 29 subsequent days) 
20 
CARS Id : CLIN_200510_919/ Version : 2.5,Admin. QC/ Modify Date : 05/07/2006 


CONFIDENTIAL 

106367 (Malaria-047) 
Amendment 1: 04 July 2006 

follow-up after each vaccine dose for reporting unsolicited symptoms. 

• 
Serious adverse events (SAEs) will be recorded throughout the study 
period. Prior to vaccination, any SAEs due directly to study 
procedures will be captured. All SAEs will be captured, beginning 
with the administration of the first dose and ending 19 months after 
Dose 1 of study vaccines. After Month 10 (the primary study phase) 
of the trial, all enrolled children will be visited at home monthly by 
field workers until study conclusion to ensure complete identification 
of all SAEs. 
• 
Three unblinded safety reports will be produced for the DSMB on 
safety information collected on vaccinees. The first safety report will 
be produced on data collected on the first 90 vaccinees on a 0, 1, 2schedule 
to complete 7 days of follow-up post Dose 1. A second and 
third DSMB report will be produced on data from these children up to 
the time that they complete 7 days of follow-up post Dose 2 and post 
Dose 3 respectively. 
• 
Blood samples for assessment of hepatic and renal function will be 
collected at all timepoints at which blood samples for 
immunogenicity are taken (see below). In addition, blood will be 
taken from the first 100 subjects who present for follow-up at Day 6 
post Dose 1 for inclusion in the first DSMB safety review. 
• 
Anti-CS antibody titers, anti-HBs antibody titers and CMI response 
will be determined at the time points indicated in the table below. 
PRIMARY STUDY PHASE EXTENDED FOLLOW-UP PHASE 
Study Month Scr 0 1 2 3 4 5 6 7 8 9 10 11 12 13 14 15 16 17 18 19 
0, 1-month vaccination schedule 
CS/HBs 
HBs HBs HBs 
CS CS CS CS CS 
CMI CMI CMI 
VACC XX 
0, 1, 2-month vaccination schedule 
CS/HBs 
HBs HBs HBs 
CS CS CS CS CS 
CMI CMI CMI 
VACC X XX X 
0, 1, 7-month vaccination schedule 
CS/HBs 
HBs HBs HBs 
CS CS CS CS CS 
CMI CMI CMI 
VACC X X X X 

Scr: Screening VACC: Vaccination 

Amended (04 July 2006) 

21 
CARS Id : CLIN_200510_919/ Version : 2.5,Admin. QC/ Modify Date : 05/07/2006 


CONFIDENTIAL 

106367 (Malaria-047) 
Amendment 1: 04 July 2006 

• 
This study will not capture cases of malaria for the analysis of 
efficacy. All cases of malaria presenting during the unsolicited period 
will be captured as unsolicited events. Cases at anytime during the 
study that meet the criteria for a SAE will be reported as SAEs. 
• 
The access of the study population to Insecticide Treated Bednets, 
HIV voluntary counseling and testing and HIV antiretroviral therapy 
according to national recommendations will be facilitated, in 
collaboration with the government services. 
• 
The organization of the dates of experimental vaccination will take 
into account the EPI vaccination with measles and yellow fever 
vaccination at nine months of age and allow a minimum of 14 days 
period of separation between the study vaccines and the Measles and 
Yellow Fever vaccines. Any EPI vaccines administered during the 
duration of the study will be documented in the CRF. 
• 
Final analysis will be carried out on data collected up to ten months 
post Dose 1. An addendum safety analysis will be performed on data 
collected up to the end of the study, 19 months post Dose 1. 
• 
Data collection: conventional Case Report Form (CRF). 
Number of 540 subjects will be enrolled. It is expected that approximately 450 455 
subjects subjects will be evaluable at study end. 

Amended (04 July 2006) 

Primary Safety 
endpoints 

• 
Occurrence of SAEs from the time of first vaccination until ten 
months post Dose 1. 
Secondary Safety & Reactogenicity 
endpoints 

• 
Occurrence of solicited general and local reactions over a 7-day 
follow-up period (day of vaccination and 6 subsequent days) after 
each vaccination. 
• 
Occurrence of unsolicited symptoms after each vaccination over a 30day 
follow-up period (day of vaccination and 29 subsequent days). 
Immunogenicity 

• 
Anti-CS antibody titers prior to vaccination until ten months post 
Dose 1. 
• 
Anti-HBs antibody titers prior to vaccination and one month post 
final vaccine dose 
Tertiary Safety 
endpoints 

• Occurrence of SAEs from ten to 19 months post Dose 1. 
22 
CARS Id : CLIN_200510_919/ Version : 2.5,Admin. QC/ Modify Date : 05/07/2006 


CONFIDENTIAL 

Exploratory 
endpoints 


106367 (Malaria-047) 
Amendment 1: 04 July 2006 

Immunogenicity 

• 
Anti-CS antibody titers at 19 months post Dose 1. 
• 
Anti-HBs antibody titers at 19 months post Dose 1. 
Safety 

• 
Occurrence of SAEs from ten to 19 months post Dose 1 when 
vaccinees are stratified by age at the time of Dose 1. 
• 
Occurrence of solicited general and local reactions over a 7-day 
follow-up period (day of vaccination and 6 subsequent days) after 
each vaccination when vaccinees stratified by age at the time of 
Dose 1. 
• 
Occurrence of unsolicited symptoms after each vaccination over a 30day 
follow-up period (day of vaccination and 29 subsequent days) 
when vaccinees stratified by age at the time of Dose 1. 
Immunogenicity 

• 
Anti-HBs antibody titers until 19 months post Dose 1 when vaccinees 
stratified by age at the time of Dose 1. 
• 
Anti-CS antibody titers until 19 months post Dose 1 when vaccinees 
stratified by age at the time of Dose 1. 
Cell-mediated immunity 

• 
Frequency of CS-specific T-cells one month post final dose and at 
Month 19. 
23 

CARS Id : CLIN_200510_919/ Version : 2.5,Admin. QC/ Modify Date : 05/07/2006 


CONFIDENTIAL 

106367 (Malaria-047) 
Amendment 1: 04 July 2006 

TABLE OF CONTENTS 

PAGE 

SYNOPSIS....................................................................................................................16 


LIST OF ABBREVIATIONS..........................................................................................28 


GLOSSARY OF TERMS...............................................................................................31 


1. INTRODUCTION....................................................................................................35 


1.1. 
Malaria........................................................................................................35 


1.2. 
Hepatitis .....................................................................................................35 


1.3. 
RTS,S candidate vaccine............................................................................36 


1.3.1. 
AS02 and AS01 adjuvants...........................................................36 


1.4. 
The RTS,S/AS02 candidate malaria vaccine; key clinical efficacy, 
safety and immunogenicity data..................................................................37 

1.5. 
The RTS,S/AS01B candidate malaria vaccine; preliminary clinical 
safety, efficacy and immunogenicity data....................................................39 

1.6. 
Rationale for the study design.....................................................................42 


1.6.1. 
Rationale for the use of Rabies vaccine as a control....................43 


1.6.2. 
Rationale for CMI testing .............................................................43 


2. OBJECTIVES ........................................................................................................44 


2.1. 
Primary objective........................................................................................44 


2.2. 
Secondary objectives..................................................................................44 


2.3. 
Tertiary objectives.......................................................................................45 


2.4. 
Exploratory Objectives................................................................................45 


3. STUDY DESIGN OVERVIEW ................................................................................46 


4. STUDY COHORT...................................................................................................50 


4.1. 
Kintampo Health Research Centre and Kumasi Centre for 
Collaborative Research/School of Medical Sciences ..................................50 

4.1.1. 
Kumasi Centre for Collaborative Research/School of 
Medical Sciences (KCCR/SMS)...................................................50 

4.1.1.1. 
KCCR/SMS: Study Area Geography, 
Population & Malaria Epidemiology............................51 

4.1.1.2. 
Agogo Presbyterian Hospital......................................51 


4.1.2. 
Kintampo Health Research Centre (KHRC).................................51 


4.1.2.1. 
KHRC: Study Area Geography, Population & 
Malaria Epidemiology.................................................52 

4.1.2.2. 
Kintampo District Hospital (KDH)................................52 


4.1.3. 
Komfo Anokye Teaching Hospital (KATH), Kumasi......................53 


4.2. 
HIV Services...............................................................................................53 


4.2.1. 
Treatment of HIV-infected children ..............................................53 


4.3. 
Inclusion criteria..........................................................................................53 


4.4. 
Exclusion criteria for enrolment...................................................................54 


4.5. 
Elimination criteria during the study ............................................................55 


4.6. 
Contraindications to subsequent vaccination..............................................55 


4.6.1. 
Indications for deferral of vaccination...........................................55 


4.6.2. 
Absolute contraindications to further vaccination .........................56 


24 

CARS Id : CLIN_200510_919/ Version : 2.5,Admin. QC/ Modify Date : 05/07/2006 


CONFIDENTIAL 

106367 (Malaria-047) 
Amendment 1: 04 July 2006 

5. CONDUCT OF STUDY ..........................................................................................56 


5.1. 
Ethics and regulatory considerations ..........................................................56 


5.1.1. 
Institutional Review Board/Independent Ethics Committee 
(IRB/IEC) .....................................................................................56 

5.1.2. 
Informed consent.........................................................................57 


5.1.3. 
Safety monitoring plan.................................................................60 


5.1.3.1. 
Data Safety Monitoring Board (DSMB).......................60 


5.1.3.1.1. Data Reviewed by the DSMB .................60 


5.1.3.2. 
Local Safety Monitor (LSM)........................................61 


5.1.3.2.1. Data Reviewed by the LSM ....................61 


5.1.3.3. 
Safety monitoring reports ...........................................61 


5.1.3.4. 
Process for the suspension of progression to 
the next sequential vaccine dose................................62 

5.1.3.5. 
Process ifthe trial is suspended.................................63 


5.1.4. 
Exposure to rabies.......................................................................63 


5.1.5. 
Cross over immunization with Rabies vaccine.............................63 


5.2. 
Storage of study documentation at investigator.s sites................................64 


5.3. 
Recruitment/Screening ...............................................................................64 


5.3.1. 
Community information................................................................64 


5.3.2. 
Screening of volunteers...............................................................64 


5.4. 
Vaccination process....................................................................................65 


5.5. 
Home follow-up visits for assessment of reactogenicity (7-day 
follow-up period).........................................................................................66 

5.6. 
Monitoring of hematological and biochemical laboratory parameters..........67 


5.7. 
Surveillance for SAEs (all subjects) ............................................................67 


5.7.1. 
At health facilities.........................................................................67 


5.7.2. 
In the community .........................................................................68 


5.8. 
Provision of health care ..............................................................................68 


5.8.1. 
Management andtreatment ofmalaria in all subjects..................69 


5.8.2. 
Measles and Yellow Fever vaccination........................................69 


5.8.3. 
Referring of excluded volunteers to medical care.........................69 


5.9. 
Subject identification...................................................................................69 


5.10. 
Outline of study procedures........................................................................71 


5.11. 
Detailed description of study stages/visits...................................................75 


5.11.1. 
Study visits for children to receive RTS,S/AS01E or 
RTS,S/AS02D on a 0, 1-month schedule.....................................78 

5.11.2. 
Study visits for children to receive RTS,S/AS01E or 
Rabies vaccine or RTS,S/AS02D on a 0, 1, 2-month 
schedule ......................................................................................83 

5.11.3. 
Study visits for children to receive RTS,S/AS01E or 
RTS,S/AS02D on a 0, 1, 7-month schedule.................................89 

5.12. 
Sample handling and analysis ....................................................................94 


5.12.1. 
Treatment and storage of biological samples...............................94 


5.12.2. 
Laboratory assays .......................................................................95 


5.12.3. 
Serology plan...............................................................................95 


6. INVESTIGATIONAL PRODUCTS AND ADMINISTRATION..................................96 


6.1. 
Study vaccines............................................................................................96 


6.1.1. 
RTS,S/AS01E vaccine.................................................................96 


6.1.1.1. 
RTS,S antigen presentation:.......................................97 


6.1.1.2. 
AS01E adjuvant:.........................................................97 


6.1.2. 
RTS,S/AS02D vaccine.................................................................97 


25 
CARS Id : CLIN_200510_919/ Version : 2.5,Admin. QC/ Modify Date : 05/07/2006 


CONFIDENTIAL 

106367 (Malaria-047) 
Amendment 1: 04 July 2006 

6.1.2.1. RTS,S antigen presentation:.......................................97 


6.1.2.2. AS02D adjuvant: ........................................................97 


6.1.3. 
Rabipur Rabies vaccine...............................................................97 


6.2. Dosage and administration.........................................................................97 


6.2.1. 
RTS,S/AS01E..............................................................................98 


6.2.2. 
RTS,S/AS02D..............................................................................98 


6.2.3. 
Rabipur Rabies vaccine...............................................................98 


6.3. Storage.......................................................................................................98 


6.4. Treatment allocation and randomization .....................................................99 


6.4.1. 
Randomization of supplies...........................................................99 


6.4.2. 
Randomization of subjects...........................................................99 


6.5. Method of blinding and breaking the study blind .......................................100 


6.6. Replacement of unusable vaccine doses..................................................100 


6.7. Packaging.................................................................................................101 


6.8. Vaccine accountability..............................................................................101 


6.9. Concomitant medication/treatment ...........................................................101 


7. HEALTH ECONOMICS........................................................................................102 


8. ADVERSE EVENTSAND SERIOUS ADVERSE EVENTS..................................102 


8.1. 
Definition of an adverse event...................................................................102 


8.2. 
Definition of a serious adverse event........................................................103 


8.3. 
Clinical laboratory parameters and other abnormal assessments 
qualifying as adverse events and serious adverse events.........................104 

8.4. 
Time period, frequency, and method of detecting adverse events 
and serious adverse events......................................................................104 

8.4.1. 
Solicited adverse events............................................................105 


8.5. Evaluating adverse events and serious adverse events............................106 


8.5.1. 
Assessment of intensity.............................................................106 


8.5.2. 
Assessment of causality ............................................................108 


8.6. 
Follow-up of adverse events and serious adverse events and 
assessment of outcome............................................................................109 

8.7. 
Prompt reporting of serious adverse events to GSK Biologicals................110 


8.7.1. 
Time frames for submitting serious adverse event reports 
to GSK Biologicals.....................................................................110 

8.7.2. 
Completion and transmission of serious adverse event 
reports to GSK Biologicals.........................................................110 

8.8. Regulatory reporting requirements for serious adverse events .................112 


8.9. Post-study adverse events and serious adverse events............................113 


8.10. Pregnancy ................................................................................................113 


8.11. Treatment of adverse events....................................................................113 


9. SUBJECT COMPLETION AND WITHDRAWAL..................................................113 


9.1. Subject completion ...................................................................................113 


9.2. Subject withdrawal....................................................................................114 


9.2.1. 
Subject withdrawal from the study .............................................114 


9.2.2. 
Subject withdrawal from investigational product.........................114 


10. DATA EVALUATION: CRITERIA FOR EVALUATION OF OBJECTIVES...........115 


10.1. Primary endpoint.......................................................................................115 


10.2. Secondary endpoints................................................................................115 


10.3. Tertiary endpoints.....................................................................................115 


26 
CARS Id : CLIN_200510_919/ Version : 2.5,Admin. QC/ Modify Date : 05/07/2006 


CONFIDENTIAL 

106367 (Malaria-047) 
Amendment 1: 04 July 2006 

10.4. Exploratory Endpoints...............................................................................115 
10.5. Estimated sample size..............................................................................116 
10.5.1. 
Sample size for the primary safety endpoint ..............................116 
10.5.2. 
Sample size for the secondary immunogenicity endpoint...........117 
10.6. Study cohorts to be evaluated...................................................................117 
10.6.1. 
Total Vaccinated Cohort ............................................................117 
10.6.2. 
According to protocol (ATP) cohort for analysis of safety...........117 
10.6.3. 
According to protocol (ATP) cohort for analysis of 
immunogenicity..........................................................................118 
10.7. Derived and transformed data...................................................................118 
10.8. Final analyses...........................................................................................118 
10.8.1. 
Analysis of demographics/baseline characteristics ....................118 
10.8.2. 
Analyses of safety......................................................................119 
10.8.2.1. Primary endpoint......................................................119 
10.8.2.2. Secondary safety endpoints .....................................119 
10.8.3. 
Analyses of immunogenicity.......................................................119 
10.8.3.1. Anti-CS antibodies....................................................120 
10.8.3.2. Anti-HBs antibodies..................................................120 
10.9. Annex analysis at study conclusion...........................................................120 
10.9.1. 
Analyses of safety......................................................................120 
10.9.2. 
Analyses of immunogenicity.......................................................120 
10.9.2.1. Anti-HBs antibodies..................................................121 
10.9.2.2. Anti-CS antibodies....................................................121 
10.10. Exploratory Analyses................................................................................121 
10.11. Planned interim analysis...........................................................................121 
11. ADMINISTRATIVE MATTERS.............................................................................121 
12. REFERENCES.....................................................................................................121 
APPENDICES 

Appendix A World Medical Association Declaration of Helsinki...............................127 


Appendix B Administrative Matters..........................................................................131 


Appendix C Overview of the Recruitment Plan........................................................137 


Appendix D Handling of Biological Samples Collected by the Investigator ..............139 


Appendix E Shipment of Biological Samples...........................................................143 


Appendix F Laboratory Assays ...............................................................................145 


Appendix G Vaccine supplies, packaging and accountability...................................146 


Appendix H Amendments and Administrative Changes to the Protocol...................148 


27 
CARS Id : CLIN_200510_919/ Version : 2.5,Admin. QC/ Modify Date : 05/07/2006 


CONFIDENTIAL 

106367 (Malaria-047) 
Amendment 1: 04 July 2006 

List of Abbreviations 

AE Adverse event 
ALT Alanine aminotransferase 
anti-CS Antibody to the P. falciparum circumsporozoite (CS) repeat 

domain 

anti-HBsAg 
Antibody to the hepatitis B surface antigen 

ATP 
According to protocol 
Confidence interval 

CMI 
Cell-mediated immunity 

CRF 
Case report form 

CS 
Circumsporozoite protein of P. falciparum 

DTPw/Hib 
Diphtheria, Tetanus, Pertussis (whole cell) and Hemophilus 

influenzae type B conjugate vaccine 

DSMB 
Data safety monitoring board 

EIA 
Enzyme immunosorbent assay 

ELISA 
Enzyme linked immunosorbent assay 

EPI 
Expanded program on immunization 

FDA 
Food and Drug Administration, United States 

GCP 
Good clinical practice 

GMT 
Geometric mean titer 

GSK 
GlaxoSmithKline 

HBsAg 
Hepatitis B surface antigen 

HBV 
Hepatitis B virus 

Hep B 
Hepatitis B 

HIV 
Human immunodeficiency virus 

IB 
Investigator.s brochure 

28 

CARS Id : CLIN_200510_919/ Version : 2.5,Admin. QC/ Modify Date : 05/07/2006 


CONFIDENTIAL 

106367 (Malaria-047) 
Amendment 1: 04 July 2006 

ICF Informed consent form 
ICH International Committee on Harmonization 
IEC Independent ethics committee 
IFN-. Interferon gamma 
IM Intramuscular 
IND Investigational new drug 
IRB Institutional review board 
IU International unit 
ITN Insecticide-treated bednet 
KCCR/SMS Kumasi Centre for Collaborative Research, School of Medical 
Sciences 
kg Kilogram 
KHRC Kintampo Health Research Centre 
LEP Low egg passage 
LLN Lower limit of normal 
LSM Local safety monitor 
MedDRA Medical Dictionary for Regulatory Activities 
mg Milligram 
mL Milliliter 
MPL® 3-deacylated monophosphoryl lipid A 
MVI Malaria Vaccine Initiative 
P. falciparum Plasmodium falciparum 
PATH Program for Appropriate Technology in Health 
PFS Pre-filled syringe 
PI Principal Investigator 
PMCT Prevention of Mother-to-Child Transmission 

29 

CARS Id : CLIN_200510_919/ Version : 2.5,Admin. QC/ Modify Date : 05/07/2006 


CONFIDENTIAL 

106367 (Malaria-047) 
Amendment 1: 04 July 2006 

PPP Pre-patent period 
QS 21 .Quillaja saponaria 21.: a triterpene glycoside purified from the 

bark of the soap bark tree, Quillaja saponaria 

RAP Report and Analysis Plan 

RTS Hybrid protein comprising HBs (hepatitis B surface antigen) and 

CSP portions 

RTS,S Particulate antigen, containing both RTS and HBs proteins 

SAE Serious adverse event 

SOP Standard operating procedure 

SP sulfadoxine-pyrimethamine 

ULN Upper limit of normal 

VCT Voluntary Counseling and Testing 

VE Vaccine efficacy 

WRAIR Walter Reed Army Institute of Research 

30 

CARS Id : CLIN_200510_919/ Version : 2.5,Admin. QC/ Modify Date : 05/07/2006 


CONFIDENTIAL 

106367 (Malaria-047) 
Amendment 1: 04 July 2006 

Glossary of Terms 

Adverse event: 
Any untoward medical occurrence in a patient or clinical 
investigation subject, temporally associated with the use of a 
medicinal product, whether or not considered related to the 
medicinal product. 

An AE can therefore be any unfavorable and unintended sign 
(including an abnormal laboratory finding), symptom, or disease 
(new or exacerbated) temporally associated with the use of a 
medicinal product. For marketed medicinal products, this also 
includes failure to produce expected benefits (i.e. lack of efficacy), 
abuse or misuse. 

Severe Adverse A serious adverse event (SAE) is any untoward medical occurrence 
Event that: 

a. 
results in death; 
b. 
is life-threatening; 
c. 
requires hospitalization or prolongation of existing 
hospitalization; 
d. 
results in disability/incapacity; 
e. 
medical or scientific judgment should be exercised in deciding 
whether reporting is appropriate in other situations, such as 
important medical events that may not be immediately life-
threatening or result in death or hospitalization but may 
jeopardize the subject or may require medical or surgical 
intervention to prevent one of the other outcomes listed in the 
above definition. These should also be considered serious. 
Examples of such events are invasive or malignant cancers, 
intensive treatment in an emergency room or at home for 
allergic bronchospasm, blood dyscrasias or convulsions that do 
not result in hospitalization. 
A full definition of the events that constitute SAEs can be found in 
Section 8.2). 

31 
CARS Id : CLIN_200510_919/ Version : 2.5,Admin. QC/ Modify Date : 05/07/2006 


CONFIDENTIAL 

106367 (Malaria-047) 
Amendment 1: 04 July 2006 

Blinding: A procedure in which one or more parties to the trial are kept 
unaware of the treatment assignment in order to reduce the risk of 
biased study outcomes. In a single-blind trial, the investigator 
and/or his staff are aware of the treatment assignment but the 
subject is not. In an observer-blind study, the subject and the study 
personnel involved in the clinical evaluation of the subjects are 
blinded while other study personnel may be aware of the treatment 
allocation. When the investigator and sponsor staff who are 
involved in the treatment or clinical evaluation of the subjects and 
review/analysis of data are also unaware of the treatment 
assignments, the study is double blind. Partially blind is to be used 
for study designs with different blinding levels between different 
groups, e.g. double blinded consistency lots which are open with 
respect to the control group. The level of blinding is maintained 
throughout the conduct of the trial, and only when the data are 
cleaned to an acceptable level of quality will appropriate personnel 
be unblinded or when required in case of a serious adverse event. 
Central Study 
Coordinator: 
An individual assigned by and centrally located at GSK Biologicals 
at Rixensart who is responsible for assuring proper conduct of a 
clinical study. 
Data Safety 
Monitoring 
Board (DSMB): 
The DSMB is an independent committee appointed to oversee 
ethical and safety aspects of the conduct of the study. See Section 
5.1.3.1 for a full overview of the role and structure of the DSMB. 
Eligible: Qualified for enrollment into the study based upon strict adherence 
to inclusion/exclusion criteria. 
eTrack GSK.s clinical trials tracking tool. 
Evaluable: Meeting all eligibility criteria, complying with the procedures 
defined in the protocol, and, therefore, included in the accordingto-
protocol (ATP) analysis (see Sections 4.3, 4.4 and 10.5.2 for 
details on criteria for evaluability). 
Investigational 
product: 
A pharmaceutical form of an active ingredient or placebo being 
tested or used as a reference in a clinical trial, including a product 
with a marketing authorization when used in a way different from 
the approved form, or when used for an unapproved indication, or 
when used to gain further information about an approved use. The 
investigational products for this study are RTS,S/AS02D, 
RTS,S/AS01E and Rabipur 

32 

CARS Id : CLIN_200510_919/ Version : 2.5,Admin. QC/ Modify Date : 05/07/2006 


CONFIDENTIAL 

106367 (Malaria-047) 
Amendment 1: 04 July 2006 

Local Safety The overall role of the Local Safety Monitor, an experienced 
Monitor (LSM): physician based in-country, will be to support the study 
investigators and to act as a link between the investigators and the 
Data Safety Monitoring Board (DSMB) (see Section 5.1.3.2 for 
further details on the LSM). 
Medical An individual medically qualified to assume the responsibilities of 
Monitor: the sponsor (GSK Biologicals) especially in regards to the ethics, 
clinical safety of a study and the assessment of adverse events. 
Pre-patent Period The time in days between experimental sporozoite challenge and 
(PPP) first detection of parasitemia by peripheral blood thick smear. 
Protocol ICH defines a protocol amendment as: .A written description of a 
amendment: change(s) to or formal clarification of a protocol.. GSK Biologicals 
further details this to include a change to an approved protocol that 
affects the safety of subjects, scope of the investigation, study 
design, or scientific integrity of the study. 
Protocol A protocol administrative change addresses changes to only 
administrative logistical or administrative aspects of the study. 
change: 
N.B. Any change that falls under the definition of a protocol 
amendment (e.g. a change that affects the safety of subjects, scope 
of the investigation, study design, or scientific integrity of the 
study) MUST be prepared as an amendment to the protocol. 
Randomization: Process of random attribution of treatment to subjects in order to 
reduce bias of selection. 
Solicited adverse Adverse events (AEs) to be recorded as endpoints in the clinical 
event: study. The presence/occurrence/intensity of these events is actively 
solicited from the subject or an observer during a specified postvaccination 
follow-up period. 
Study Monitor: An individual assigned by the sponsor who is responsible for 
assuring proper conduct of a clinical study. 
Subject: Term used throughout the protocol to denote an individual that has 
been contacted in order to participate in the clinical study, either as 
a recipient of the investigational product(s) or as a control. 
Treatment: Term used throughout the clinical study to denote a set of 
investigational products or marketed products intended to be 
administered to a subject, identified by a unique number, according 
to the study randomization or treatment allocation. 

33 

CARS Id : CLIN_200510_919/ Version : 2.5,Admin. QC/ Modify Date : 05/07/2006 


CONFIDENTIAL 

106367 (Malaria-047) 
Amendment 1: 04 July 2006 

Treatment A unique number identifying a treatment to a subject, according to 
number: the study randomization or treatment allocation. 

Unsolicited 
Any adverse event (AE) reported in addition to those solicited 

adverse event: 
during the clinical study. Also any .solicited. symptom with onset 
outside the specified period of follow-up for solicited symptoms 
will be reported as an unsolicited adverse event. 

34 

CARS Id : CLIN_200510_919/ Version : 2.5,Admin. QC/ Modify Date : 05/07/2006 


CONFIDENTIAL 

106367 (Malaria-047) 
Amendment 1: 04 July 2006 

1. INTRODUCTION 
1.1. Malaria 
Four species of the Plasmodium protozoan parasite are the etiologic agents of malaria in 
humans (P. falciparum, P. vivax, P. ovale and P. malariae). Of these four parasites, P. 
falciparum is the major cause of severe morbidity and mortality. 

There can be no doubt of the importance of P. falciparum malaria as a major cause of 
human suffering and economic drain across sub-Saharan Africa [Breman 2001a; Gallup 
2001]. In this region, it causes the deaths of between 0.5 and 2.0 million children every 
year and is the most common reason for admission to hospital, leading each year to about 
300 million clinical episodes in children under five years [Breman 2001a]. 

The incidence of malaria in much of Africa is increasing for a variety of reasons: changes 
in agricultural practices, armed conflicts, migration of refugees, increasing drug 
resistance to conventional anti-malarial drugs, and insecticide resistance of the 
anopheline mosquito vectors. It is estimated that without effective control the number of 
cases of clinical malaria will more than double over the next 20 years. The burden of 
malaria at the country level correlates closely with the rate of economic development 
even after adjustment for confounding factors, indicating that malaria is an important 
constraint on economic progress [Breman 2001b]. 

Clinical manifestations of P. falciparum disease appear as a result of the parasite 
infection of the red blood cell (RBC). Initial symptoms may include fever, chills, 
headache, joint and muscle pain, sweating, and vomiting. Acute complications may result 
from hemolysis leading to anemia and the propensity of infected RBCs to become 
adhesive and to be sequestered in capillaries thus causing local inflammatory reactions 
and damage to vital organs, leading to cerebral, hepatic, renal or pulmonary malaria. In P. 
falciparum malaria, an untreated acute attack can progress very rapidly and death may 
occur within a short timeframe. 

Efforts to develop vaccines that target each stage of the parasite life cycle, to identify 
protective antigens and to understand the nature of the protective immune responses have 
been ongoing for the past three decades. The approach of GlaxoSmithKline (GSK) 
Biologicals has been to focus on vaccines that target the free sporozoite and intra-hepatic 
stages of the parasites (i.e. the pre-erythrocytic stages). 

1.2. Hepatitis 
Hepatitis B is an infection of the liver due to hepatitis B virus (HBV); it is an important 
public health problem across the developing world. World-wide approximately 350 
million people carry HBV and about 1 million chronic carriers die annually [Vryheid 
2001]. The likelihood of the infection becoming chronic is dependent upon the age at 
infection: 90% if infected in infancy, 30% to 50% if infected between the ages of 1 to 4 
years, and low in adulthood. For those that become chronically infected during childhood 

35 
CARS Id : CLIN_200510_919/ Version : 2.5,Admin. QC/ Modify Date : 05/07/2006 


CONFIDENTIAL 

106367 (Malaria-047) 
Amendment 1: 04 July 2006 

the risk of death from HBV-related liver cancer or cirrhosis in adult life is approximately 
25% [World Health Organization 2003]. 

1.3. RTS,S candidate vaccine 
GSK Biologicals and the Walter Reed Army Institute of Research (WRAIR) are 
developing a candidate antigen against malaria caused by P. falciparum: RTS,S. The 
vaccine consists of sequences of the circumsporozoite (CS) protein and the hepatitis B 
surface antigen (HBsAg) adjuvanted with AS02 (proprietary oil-in-water emulsion 
formulated with MPL® and Stimulon® QS21 immunostimulants) or AS01 (liposome 
formulation with MPL and QS21 immunostimulants). 

The HBsAg contained in the RTS,S candidate malaria vaccine is encoded by the hepatitis 
B virus S protein gene that is identical to the gene used to express HBsAg in GSK 
Biologicals. Engerix-B® vaccine against hepatitis B. As a result, vaccines containing 
RTS,S also provide protection against hepatitis B. 

In parallel to the continued development of RTS,S/AS02 in children in endemic 
countries, GSK Biologicals and WRAIR have continued to pursue strategies to improve 
the vaccine efficacy (VE) and duration of efficacy. One such strategy is the combination 
of the RTS,S antigen with the AS01 adjuvant. Both the AS02 and AS01 adjuvant 
formulations have a number of similar key components (Table 1). 

Table 1 Formulations of RTS,S 

Formulation RTS,S MPL QS21 Volume Key clinical trials 
(µg) (µg) (µg) (mL) 


RTS,S/AS02A Efficacy demonstrated in adults in an 

50 5050 0.5

(0.5 mL dose) endemic area (Malaria-005a) 
RTS,S/AS02A Efficacy demonstrated in children in an 
25 25 25 0.25

(0.25 mL dose) endemic area (Malaria-026b) 
RTS,S/AS02D Bridged to RTS,S/AS02A (0.25 mL 
25 2525 0.5

(0.5 mL dose) dose) (Malaria-034c) 
RTS,S/AS01B Efficacy demonstrated in malaria-naïve 
50 5050 0.5

(0.5 mL dose) 
adults (Malaria-027d) 
RTS,S/AS01E Proposed pediatric formulation 


25 2525 0.5

(0.5 mL dose) 
a GSK data on file, Malaria-005, Clinical Study Protocol, 1997; Bojang, 2001 
b GSK data on file, Malaria-026, Clinical Study Report, 2004; Alloueche, 2003 
c GSK data on file, Malaria-034, Clinical Study Report, 2004 
d GSK data on file, Malaria-027, Clinical Study Protocol, 2003 


1.3.1. AS02 and AS01 adjuvants 
The GSK proprietary adjuvant system 2 (AS02) is composed of a proprietary oil-in-water 
emulsion and the immunostimulants Stimulon® QS21 (a triterpene glycoside purified 
from the bark of Quillaja saponaria) and MPL®. RTS,S/AS02D is composed of the same 
active constituents in the same quantities as in a 0.25 mL dose of RTS,S/AS02A, but is 
formulated to supply a 0.5 mL dose. AS01B utilizes liposomes in place of proprietary oilin-
water emulsion. RTS,S/AS01E, the pediatric formulation of RTS,S/AS01B, is 

36 
CARS Id : CLIN_200510_919/ Version : 2.5,Admin. QC/ Modify Date : 05/07/2006 


CONFIDENTIAL 

106367 (Malaria-047) 
Amendment 1: 04 July 2006 

composed of the same active constituents, but with half the quantities as in 
RTS,S/AS01B and is administered as a 0.5 mL dose. 

1.4. 
The RTS,S/AS02 candidate malaria vaccine; key clinical 
efficacy, safety and immunogenicity data 
In the clinical trial setting to date, the RTS,S/AS02A candidate vaccine has been 
administered to both malaria-naïve adult subjects (subjects who live in countries where 
there is no naturally occurring malaria transmission) and naturally exposed adults and 
children (subjects who live in countries where malaria transmission occurs naturally). 
The numbers of doses of RTS,S-containing vaccines and the number of recipients is 
tabulated in Table 2. A comprehensive summary of the results of reported trials to date 
can be found in the Malaria Vaccine Investigator Brochure 2005 [GSK data on file]. 

Table 2 
Approximate number of doses of RTS,S/AS02A administered to date 
with number of recipients 

Subject population 
Recipients Doses administered 

Malaria-naïve adults a 
247 596 

Naturally-exposed adults b 
266 842 

Naturally-exposed children b 1292 3746 
a subjects who took part in studies conducted in the USA and Belgium, where there is no naturally occurring transmission of malaria 
b subjects who took part in studies conducted in malaria-endemic countries in Africa. 


Early clinical development of the RTS,S malaria candidate vaccine was initiated in 
studies in malaria-naïve adults in collaboration with the WRAIR in which confirmation 
of the efficacy, safety and immunogenicity of the RTS,S/AS02A vaccine formulation was 
demonstrated [Stoute 1997; Kester 2001]. Two doses of RTS,S/AS02A (0.5 mL) 
provided protection to 37.8% healthy non-immune volunteers against homologous 
sporozoite challenge (pooled results for WRMAL-004 [GSK data on file] & -005 [GSK 
data on file]); 3 doses demonstrated protection of 43.2% of subjects (pooled results for 
WRMAL-004 & Malaria-012 [GSK data on file]). In subjects not protected, the prepatent 
period (PPP) was significantly prolonged in the RTS,S/AS02A group compared to 
control (WRMAL-004, WRMAL-005 & Malaria-012). Protective efficacy was low 
following re-challenge six months after Dose 3 of RTS,S/AS02A, but a statistically 
significant difference between PPP for vaccinees compared to infectivity control was 
observed (WRMAL-003 [GSK data on file]). A strong humoral immune response to the 
RTS,S/AS02A vaccine in terms of anti-CS and anti-HBs antibodies was demonstrated in 
all the adult studies in malaria-naïve individuals. Evaluations of the CMI response 
showed consistently that administration of RTS,S/AS02A induced strong cellular Th1 T-
cell responses, specific to the vaccine antigen [Lalvani 1999; Stoute 1998; Epstein 2004; 
Sun 2003]. 

The RTS,S/AS02A vaccine progressed to evaluation in subjects under conditions of 
natural transmission. In adult males from The Gambia, VE against infection adjusted for 
covariates was 71% (95% CI: 46 to 85; p< 0.001) during the first 2 months and 34% 

37 
CARS Id : CLIN_200510_919/ Version : 2.5,Admin. QC/ Modify Date : 05/07/2006 


CONFIDENTIAL 

106367 (Malaria-047) 
Amendment 1: 04 July 2006 

(95% CI: 8.0 to 53, p=0.014) for the entire 15 week surveillance period (Malaria-005 
[GSK data on file]). VE, adjusted for covariates, following a booster dose given during a 
second year malaria season was 47% (95% CI: 3 to 71; p=0.039). Protection was not 
limited to the NF54 parasite genotype from which the vaccine was derived [Alloueche 
2003]. Following review of SAEs and safety surveillance over approximately 5 years, no 
safety signal was apparent (Malaria-016, -017 & -018 [GSK data on file]). A strong 
humoral immune response to the RTS,S/AS02A vaccine in terms of anti-CS and anti-
HBs antibodies was demonstrated. Overall, the kinetics of the humoral immune response 
induced by vaccination with RTS,S/AS02A were similar in malaria-naïve and 
experienced populations, while the absolute GMT values appeared to be higher in 
malaria-naïve volunteers. The vaccine induced and boosted Th1-like cellular immunity to 
several T-cell epitopes in a population naturally exposed to malaria. 

The RTS,S/AS02A candidate vaccine progressed to clinical evaluation in children. Two 
age de-escalation and dose comparison trials (which compared doses with 10 µg, 25 µg 
and 50 µg of antigen corresponding to volume fractions of RTS,S/AS02A: 0.1 mL, 

0.25 mL and 0.5 mL respectively) enrolled a total of 225 children aged 1 to 11 years from 
The Gambia in which a similar pattern and intensity of reactogenicity following 
vaccination with RTS,S/AS02A to that of previous studies in semi-immune adults was 
demonstrated (Malaria-015 [GSK data on file] & -020 [GSK data on file]). 
RTS,S/AS02A was highly immunogenic for both anti-CS and anti-HBs antibodies, 
irrespective of pre-vaccination HBs serostatus. From these trials, the 0.25 mL dose was 
selected due to equivalent immunogenicity and slightly less reactogenicity in the 0.25 mL 
group compared to the 0.5 mL group; immunogenicity was consistently lowest in the 0.1 
mL group. The safety and immunogenicity of the RTS,S/AS02A 0.25 mL dose was 
further confirmed in another study, Malaria-025 [GSK data on file], conducted in 1 to 4 
year old children in Mozambique. 
Subsequently, a large safety, immunogenicity and efficacy trial in children aged 1 to 4 
years from an area of high transmission was conducted in Mozambique, enrolling a total 
of 2022 subjects (Malaria-026 [GSK data on file]; [Alonso 2004]; [Alonso 2005]). In this 
study, 3 doses of RTS,S/AS02A (0.25 mL dose) were administered according to a 0, 1, 2month 
schedule to approximately 1000 children. The primary endpoint of this trial 
investigated vaccine efficacy against the onset of clinical malaria disease. Up to six 
months post Dose 3, the VE determined as the time to the first clinical episode (after 
adjustment for covariates) was 29.9% (95% CI: 11.0 to 44.8; p=0.004). For the entire 
study period, up to 18 months post Dose 3, VE for the same endpoint was 32.8% (95% 

CI: 20.1 to 43.4; p=0.0001). 
The trial also offered the opportunity to investigate VE against multiple attacks of 
malaria and severe malaria. Against multiple attacks, VE was 27.4% (95% CI: 6.2 to 
43.8; p=0.014) up to six months post Dose 3. For the entire study period, VE was 32.4% 
(95% CI: 17.6 to 44.5; p=0.0001). Against severe malaria, VE was 57.7% (95% CI: 16.2 
to 80.6; p=0.019) over six months post Dose 3: for the entire study period VE was 48.6% 
(95% CI 12.3 to 71.0; p=0.02). 

The proportion of children experiencing a SAE was similar in the RTS,S/AS02A and 
control groups; no SAE was judged to be related to vaccination. No difference in the 

38 
CARS Id : CLIN_200510_919/ Version : 2.5,Admin. QC/ Modify Date : 05/07/2006 


CONFIDENTIAL 

106367 (Malaria-047) 
Amendment 1: 04 July 2006 

pattern of morbidity notified as SAEs was observed between recipients of RTS,S/AS02A 
and control vaccines; the pattern of morbidity was similar to that previously observed at 
the study site and described in the region. At least 97% of recipients of RTS,S/AS02A 
were seropositive for anti-CS antibodies and at least 97% of recipients of RTS,S/AS02A 
were seroprotected for anti-HBs antibodies 18 months post Dose 3 [Alonso, 2005]. 

In parallel, a 0.5 mL variant of the 0.25 mL dose of RTS,S/AS02A (RTS,S/AS02D) was 
developed for compatibility with standard auto-disable EPI syringe. RTS,S/AS02D, was 
shown in children aged 3 to 5 years in a malaria-endemic region of Mozambique to be 
safe and exhibit non-inferior immunogenicity to RTS,S/AS02A (0.25 mL dose) (Malaria034 
[GSK data on file]); no SAE was reported in recipients of RTS,S/AS02D; non-
inferiority of the anti-CS and anti-HBs antibody responses induced by the RTS,S/AS02D 
formulation as compared to the RTS,S/AS02A (0.25 mL dose) formulation was 
demonstrated. RTS,S/AS02D has progressed to assessment in infants. In the trial 
Malaria-038 the safety, efficacy and immunogenicity of RTS,S/AS02D is being assessed 
when it is administered to Mozambican infants two weeks after the administration of a 
dose of DTPw/Hib. In the Malaria-040 trial, due to start in April 2006, safety, efficacy 
and immunogenicity of RTS,S/AS02D will be assessed in Tanzanian infants when it is 
coadministered (administered on the same day) as DTPw/Hib. 

1.5. 
The RTS,S/AS01B candidate malaria vaccine; preliminary 
clinical safety, efficacy and immunogenicity data 
Recent preliminary results of a challenge study conducted in healthy malaria-naïve adults 
have been encouraging (Malaria-027 [GSK data on file]), indicating that RTS,S/AS01B 
may be more efficacious than RTS,S/AS02A. In this double-blind, randomized Phase 
I/IIa human challenge study, the safety, reactogenicity, immunogenicity and preliminary 
efficacy after early sporozoite challenge and rechallenge, of RTS,S/AS01B and 
RTS,S/AS02A were assessed. Two sequential cohorts of approximately 52 subjects each 
were enrolled; each cohort was evenly divided into 2 groups receiving either the 
RTS,S/AS01B or RTS,S/AS02A vaccine (up to 48 infectivity controls for challenge and 
re-challenge phases were additionally enrolled). Subjects were vaccinated at 0, 1, 
2-months followed by a challenge 14 to 30 days after Dose 3. Protected individuals were 
invited to be rechallenged approximately 6 months after Dose 3 to evaluate persistence of 
efficacy. To date, results for Cohort 1 are available [GSK data on file]. 

In Cohort 1, following primary challenge, the point efficacy of VE was significantly 
greater in both vaccine groups compared to infectivity control. Although not statistically 
significant, VE was higher in the RTS,S/AS01B group compared to RTS,S/AS02A 
(58.8% [95% CI: 32.1, 81.6] vs 37.5% [95% CI: 11.8, 59.4], p=0.2085). In non-protected 
subjects, the mean time to infection (pre-patent period; PPP) following challenge was 
similar in both vaccine groups and longer than in the infectivity control. 

Following re-challenge, 2/5 subjects (40.0%) in the RTS,S/AS01B group and 4/5 subjects 
(80.0%) in the RTS,S/AS02A group were infected; all infectivity control subjects became 
infected. There was a trend towards greater VE in the RTS,S/AS01B group compared to 
infectivity control (p=0.061) and VE was greater when compared to RTS,S/AS02A 
(60.0% [95% CI: 3.2, 95.1] vs 20.0% [95% CI: -60.2, 71.6], respectively). The PPP in 

39 
CARS Id : CLIN_200510_919/ Version : 2.5,Admin. QC/ Modify Date : 05/07/2006 


CONFIDENTIAL 

106367 (Malaria-047) 
Amendment 1: 04 July 2006 

non-protected subjects was longer in the RTS,S/AS01B group compared RTS,S/AS02A; 
PPP was longer in both vaccine groups compared to control. Anti-CS antibody responses 
were greater in recipients of RTS,S/AS01B than of RTS,S/AS02A; anti-CS CD4+ T-cell 
responses were stronger in the RTS,S/AS01B group compared to RTS,S/AS02A. 

The reactogenicity and safety profile of RTS,S/AS01B was comparable to RTS,S/AS02A 
(refer to Table 3 and Table 4). The overall incidence of AEs (both solicited and 
unsolicited) was comparable in the RTS,S/AS01B group (following 88.2% of doses) and 
the RTS,S/AS02A group (following 91.9% of doses). Grade 3 AEs (solicited and 
unsolicited) were reported less frequently in the RTS,S/AS01B group (following 17.6% 
doses) compared to the RTS,S/AS02A group (following 28.4% of doses). Only 10 
solicited/unsolicited AEs (following < 0.5% of all doses administered) were reported 
during days 5 to 7 of the follow-up period following vaccination. 

Table 3 Incidence per dose of solicited local symptoms reported during the 

7-day follow-up period, Malaria-027, subjects in Cohort 1 only (Total 

Cohort) 

Group RTS,S/AS02A RTS,S/AS01B 
N n % 95% CI N n % 95% CI 
Pain Any 74 60 81.1 70.3 89.3 68 53 77.9 66.2 87.1 
Grade 3 74 11 14.9 7.7 25.0 68 2 2.9 0.4 10.2 
Redness Any 74 23 31.1 20.8 42.9 68 20 29.4 19.0 41.7 
Grade 3 74 1 1.4 0.0 7.3 68 4 5.9 1.6 14.4 
Swelling Any 74 19 25.7 16.2 37.2 68 11 16.2 8.4 27.1 
Grade 3 74 0 0.0 0.0 4.9 68 2 2.9 0.4 10.2 

40 
CARS Id : CLIN_200510_919/ Version : 2.5,Admin. QC/ Modify Date : 05/07/2006 


CONFIDENTIAL 

106367 (Malaria-047) 
Amendment 1: 04 July 2006 

Table 4 
Incidence per dose of solicited general symptoms reported during 
the 7-day follow-up period, Malaria-027, subjects in Cohort 1 only 
(Total Cohort) 

Group RTS,S/AS02A RTS,S/AS01B 
N n % 95% CI N n % 95% CI 
Fatigue Any 74 37 50.0 38.1 61.9 68 25 36.8 25.4 49.3 
Related 74 31 41.9 30.5 53.9 68 23 33.8 22.8 46.3 
Grade 3/rel 74 2 2.7 0.3 9.4 68 3 4.4 0.9 12.4 
Headache Any 74 28 37.8 26.8 49.9 68 22 32.4 21.5 44.8 
Related 74 22 29.7 19.7 41.5 68 19 27.9 17.7 40.1 
Grade 3/rel 74 0 0.0 0.0 4.9 68 2 2.9 0.4 10.2 
Malaise Any 74 27 36.5 25.6 48.5 68 22 32.4 21.5 44.8 
Related 74 25 33.8 23.2 45.7 68 21 30.9 20.2 43.3 
Grade 3/rel 74 2 2.7 0.3 9.4 68 1 1.5 0.0 7.9 
Myalgia Any 74 19 25.7 16.2 37.2 68 15 22.1 12.9 33.8 
Related 74 15 20.3 11.8 31.2 68 15 22.1 12.9 33.8 
Grade 3/rel 74 0 0.0 0.0 4.9 68 2 2.9 0.4 10.2 
GI Any 74 12 16.2 8.7 26.6 68 14 20.6 11.7 32.1 
Related 74 7 9.5 3.9 18.5 68 12 17.6 9.5 28.8 
Grade 3/rel 74 1 1.4 0.0 7.3 68 0 0.0 0.0 5.3 
Arthralgia Any 74 10 13.5 6.7 23.5 68 14 20.6 11.7 32.1 
Related 74 7 9.5 3.9 18.5 68 13 19.1 10.6 30.5 
Grade 3/rel 74 0 0.0 0.0 4.9 68 1 1.5 0.0 7.9 
Fever Any 74 10 13.5 6.7 23.5 68 12 17.6 9.5 28.8 
Related 74 8 10.8 4.8 20.2 68 12 17.6 9.5 28.8 
Grade 3/rel 74 0 0.0 0.0 4.9 68 0 0.0 0.0 5.3 

N= number of administered doses; n/%= number/percentage of doses followed by at least one type of 
symptom 
95%CI= Exact 95% confidence interval; Lower/Upper limits 
rel=related 
GI: Gastrointestinal 


Pain was the most frequently reported solicited local AE in both the RTS,S/AS01B and 
RTS,S/AS02A groups (following 77.9% and 81.1% of doses, respectively), occurring 
with a similar frequency in each vaccine group. The incidence of Grade 3 pain was lower 
in the RTS,S/AS01B group compared to the RTS,S/AS02A group (following 2.9% and 
14.9% of doses, respectively). Fatigue, headache and malaise were the most frequently 
reported solicited general AEs after vaccination in both groups. All Grade 3 solicited 
local events resolved within the 7 day follow-up period. 

Few Grade 3 solicited general AEs were reported (following = 4.4% doses). The 
frequency of unsolicited AEs considered to be related to vaccination was similar in the 
RTS,S/AS01B and RTS,S/AS02A groups (following 22.1% and 17.6% of doses, 
respectively). 

Two SAEs were reported during the study (tendon rupture, cerebral infarction), both in 
the RTS,S/AS01B group, neither of which was considered to be related to study vaccine. 

41 
CARS Id : CLIN_200510_919/ Version : 2.5,Admin. QC/ Modify Date : 05/07/2006 


CONFIDENTIAL 

106367 (Malaria-047) 
Amendment 1: 04 July 2006 

1.6. Rationale for the study design 
This trial will investigate the administration of the candidate malaria vaccines 
RTS,S/AS02D and RTS,S/AS01E. There are two main components to this investigation. 

1. 
to describe the safety and reactogenicity profile of RTS,S/AS01E and 
RTS,S/AS02D when administered to 5-17 month old children 
This trial is one of a series of age de-escalation steps with the aim of assessing whether 
RTS,S/AS01E and RTS,S/AS02A D may be suitable for inclusion in an EPI vaccination 
program. The safety and reactogenicity profile of RTS,S/AS02A has already been 
described in a number of studies in children in Africa (see Section 1.4). RTS,S/AS01 has 
been developed as a potential improvement to the RTS,S/AS02 vaccines. Preliminary 
results from the Malaria-027 trial in adults indicate that the RTS,S/AS01B formulation 
may be more efficacious than RTS,S/AS02A while retaining its acceptable reactogenicity 
profile (refer to Section 1.5). One of this study.s aims is to describe the safety and 
reactogenicity profile of the two vaccines in this younger age group. Amended (04 July 
2006) 

In addition, although RTS,S/AS01E is primarily being developed as a vaccine against 
malaria, the particles of RTS,S contain HBsAg and the vaccine induces high 
seroprotection rates against hepatitis B (see Section 1.4). Therefore it is logical to 
propose that, in malaria-endemic regions, RTS,S/AS01E replaces the existing hepatitis B 
vaccine in the infant regimen. However, co-administration of an RTS,S vaccine in infants 
of the EPI age range may be difficult, for safety reasons or interference in 
immunogenicity in case of vaccine co-administration. If that is the case, children of 5-17 
months of age may still benefit from the RTS,S vaccination. This study will investigate 
safety of RTS,S vaccination in children recently vaccinated with three doses of a classical 
anti-HBV vaccine (HBsAg vaccine). 

2. 
to evaluate alternative schedules for the administration of the candidate malaria 
vaccines 
To date, RTS,S/AS02A has been extensively evaluated on a 0, 1, 2-month schedule in 
children between the ages of 1 and 4 years in Mozambique and found to provide good 
immunogenicity [GSK data on file, Malaria-025, GSK data on file, Malaria-034] and 
efficacy [GSK data on file, Malaria-026] with an acceptable safety profile. Because of 
this extensive prior evaluation, RTS,S/AS02D will not be assessed on a 0, 1, 2-schedule 
in this trial. Amended (04 July 2006) 

There are two reasons why the RTS,S/AS01E and RTS,S/AS02D candidate malaria and 
hepatitis B vaccines are being developed for delivery through the infant Expanded 
Program on Immunization (EPI) of the World Health Organization (WHO). Firstly, the 
vaccine is being developed to prevent severe malaria disease which occurs from about 4 
months of age coinciding with the time that maternally-acquired immunity wanes [Snow 
1993, Snow 1994]. Secondly the EPI has been highly successful at increasing the 
coverage of basic vaccines across the developing world. 

While a 0, 1, 2 months schedule is commonly used throughout Africa for the 
administration of DTPw vaccine, it is not the only available option. The WHO.s draft 

42 
CARS Id : CLIN_200510_919/ Version : 2.5,Admin. QC/ Modify Date : 05/07/2006 


CONFIDENTIAL 

106367 (Malaria-047) 
Amendment 1: 04 July 2006 

global immunization strategies specifically recommend the characterization of optimal 
schedules for new vaccines [World Health Organization, 2005]. It is possible that other 
schedules may produce a better reactogenicity profile or better immunogenicity profile. 
This trial is designed to test the candidate malaria vaccine formulations under alternative 
schedules that can be integrated in the present EPI; a rapid immunization course 
following a 0,1-month schedule, a 3 dose 0, 1, 2 months schedule and an alternative 3dose 
regimen following a 0, 1, 7-dose schedule: the visits on months 0 and 1 correspond 
to the first two dates of DTP vaccination under EPI, and the visit at Month 7 corresponds 
with the administration of Measles and/or Yellow Fever vaccine. The delay between 
administering Dose 2 and Dose 3 of vaccine may allow maturing of the immune system 
allowing for better stimulation of primed B-cells and T-cells. 

1.6.1. Rationale for the use of Rabies vaccine as a control 
Rabies vaccine has been chosen as the comparator because: 1) volunteers will benefit 
from receiving Rabies vaccine as rabid animals occur in the study area and 2) Rabies 
vaccine can be administered on a 0, 1, 2-month schedule. 

Chiron.s Rabipur® vaccine will be used. When the Rabipur Rabies vaccine is 
administered according to the recommended vaccination schedule (days 0, 7, 21), nearly 
100% of subjects attain a protective titer. In two studies carried out in the US in 101 
subjects, protective antibody titers > 0.5 IU/mL were obtained by day 28 in all subjects. 
In studies carried out in Thailand in 22 subjects, and in Croatia in 25 subjects, antibody 
titers of > 0.5 IU/mL were obtained by day 14 (injections on days 0, 7, 21) in all subjects 
[Dreesen, 1989; Nicholson, 1987; Vodopija, 1986; Wasi, 1986]. 

High antibody titers have also been demonstrated with off-label immunization with 
Rabies vaccines. Among participants in England, Germany, France and Belgium who 
received two vaccinations one month apart, nearly 100% of the participants developed 
specific antibody and the geometric mean titer for the group was 10 IU [Ajjan, 1978; 
Costy-Berger, 1978; Cox, 1976; Kuwert, 1978]. The proposed vaccination schedule of 
0, 1, 2-months is therefore expected to be highly successful in conferring protective 
immunity against rabies among the control participants. However all parents/guardians 
will be advised that if their child is bitten or scratched by a dog or cat they must seek 
medical attention immediately. 

1.6.2. Rationale for CMI testing 
Neutralizing-antibody and cell-mediated immunity (CMI) responses are thought to be 
important immune effector mechanisms for protecting people vaccinated with 
RTS,S/AS02 and RTS,S/AS01. It is hypothesized that these responses act to limit 
hepatocyte invasion, destroy infected hepatocytes and/or limit intracellular parasite 
development. 

RTS,S/AS02A has been shown to be a powerful inducer of antigen-specific humoral and 
CMI responses in preclinical and clinical studies [Malaria Investigator.s Brochure 2005, 
GSK data on file]. Recent preliminary results of a challenge study conducted in healthy 
malaria-naïve adults (Malaria-027 [GSK data on file]) shows that RTS,S/AS01B induces 

43 
CARS Id : CLIN_200510_919/ Version : 2.5,Admin. QC/ Modify Date : 05/07/2006 


CONFIDENTIAL 

106367 (Malaria-047) 
Amendment 1: 04 July 2006 

more potent CMI responses characterized predominantly by CD4+ type 1 responses and 
higher anti-CS antibody levels as compared to RTS,S/AS02A. This may be associated 
with increased vaccine efficacy on the part of RTS,S/AS01B; immunological monitoring 
performed during this trial revealed an association between protection against P. 
falciparum and CS-specific humoral and cellular response (Dr Kent Kester, WRAIR, 
personal communication, November 2005; publication in preparation). 

We will describe CMI responses in children vaccinated with RTS,S/AS01E and 
RTS,S/AS02D administered on a 0, 1-month, 0, 1, 2-month and 0, 1, 7-month schedule in 
order to explore differences in cellular immunity induction by vaccine schedules, as this 
may translate into differences in vaccine efficacy. Recipients of Rabies vaccine will also 
be assessed to act as a control. Responses will be measured on cells taken one month post 
final vaccine dose and at Month 19. 

2. OBJECTIVES 
2.1. Primary objective 
• 
For RTS,S/AS01E (on a 0, 1-month and a 0, 1, 2-month and a 0, 1, 7-month 
schedule) and RTS,S/AS02D (on a 0, 1-month, 0, 1, 2-month and a 0, 1, 7-month 
schedule) when administered intramuscularly to children aged 5 to 17 months living 
in a malaria-endemic area: Amended (04 July 2006) 
- 
to assess safety until ten months post Dose 1. 

Refer to Section 10.1 for definition of the primary endpoint. 

2.2. Secondary objectives 
• 
For RTS,S/AS01E (on a 0, 1-month and a 0, 1, 2-month and a 0, 1, 7-month 
schedule) and RTS,S/AS02D (on a 0, 1-month, 0, 1, 2-month and a 0, 1, 7-month 
schedule) when administered intramuscularly to children aged 5 to 17 months living 
in a malaria-endemic area: Amended (04 July 2006) 
- 
to assess safety and reactogenicity until 30 days post Dose 1 

- 
to describe the evolution of antibody responses to the circumsporozoite (CS) 
antigen until ten months post Dose 1 

- 
to assess the antibody responses to the hepatitis B surface (HBs) antigen at one 
month post final vaccine dose 

Refer to Section 10.2 for definitions of secondary endpoints. 

44 
CARS Id : CLIN_200510_919/ Version : 2.5,Admin. QC/ Modify Date : 05/07/2006 


CONFIDENTIAL 

106367 (Malaria-047) 
Amendment 1: 04 July 2006 

2.3. Tertiary objectives 
• 
For RTS,S/AS01E (on a 0, 1-month and a 0, 1, 2-month and a 0, 1, 7-month 
schedule) and RTS,S/AS02D (on a 0, 1-month, 0, 1, 2-month and a 0, 1, 7-month 
schedule) when administered intramuscularly to children aged 5 to 17 months living 
in a malaria-endemic area: Amended (04 July 2006) 
- 
to assess safety between ten months post Dose 1 up to 19 months post Dose 1 

- 
to assess antibody responses to the circumsporozoite (CS) antigen at 19 months 
post Dose 1 

- 
to assess antibody responses to the hepatitis B surface (HBs) antigen at 19 
months post Dose 1. 

Refer to Section 10.3 for definitions of tertiary endpoints. 

2.4. Exploratory Objectives 
• 
For RTS,S/AS01E (on a 0, 1-month and a 0, 1, 2-month and a 0, 1, 7-month 
schedule) and RTS,S/AS02D (on a 0, 1-month, 0, 1, 2-month and a 0, 1, 7-month 
schedule) when administered intramuscularly to children aged 5 to 17 months living 
in a malaria-endemic area: Amended (04 July 2006) 
- 
to assess safety up to 19 months post Dose 1 when vaccinees are stratified by 
age at the time of Dose 1 

- 
to assess antibody responses to the CS antigen and the HBs antigen up to 19 
months post Dose 1 when vaccinees are stratified by age at the time of Dose 1. 

- 
to evaluate T-cell-mediated immune response (CMI) to CS antigen up to 19 
months post Dose 1. 

Refer to Section 10.4 for definitions of exploratory endpoints. 

45 
CARS Id : CLIN_200510_919/ Version : 2.5,Admin. QC/ Modify Date : 05/07/2006 


CONFIDENTIAL 

106367 (Malaria-047) 
Amendment 1: 04 July 2006 

3. STUDY DESIGN OVERVIEW 
Figure 1 
Study Design Overview: children to receive RTS,S/AS01E or 
RTS,S/AS02D on a 0, 1-month schedule 

Vacc 1 Vacc 2 
RTS,S/AS01E 
BS* 
RTS,S/AS01E 
BS BS BS BS 
BS 
randomization 
Vacc 1 Vacc 2 
RTS,S/AS02D 
BS* 
RTS,S/AS02D 
BS BS BS BS 
Clinic 
Visit 1 
Day -28 to 0 
Clinic 
Visit 2 
Month 0 
Clinic 
Visit 3 
Month 0 
Clinic 
Visit 4 
Month 1 
Clinic 
Visit 5 
Month 2 
Clinic 
Visit 7 
Month 7 
Clinic 
Visit 9 
Month 10 
Clinic 
Visit 10 
Month 19 
SCREENING PRIMARY STUDY PHASE EXTENDED 
FOLLOW-UP PHASE 
KEY: BS; Blood Sample. Vacc; Vaccination. * this blood sample only carried out on first 100 children to present for follow-up 

Figure 2 Study Design Overview: children to receive RTS,S/AS01E or Rabies 
vaccine or RTS,S/AS02D on a 0, 1, 2-month schedule 

Vacc 1 Vacc 2 Vacc 3 
RTS,S/AS01E 
BS* 
RTS,S/AS01E RTS,S/AS01E 
BS BS BS BS 
BS 
randomization 
Vacc 1 Vacc 2 Vacc 3 
Rabies 
RTS,S/AS02D1 BS* 
Rabies 
RTS,S/AS02D1 
Rabies 
RTS,S/AS02D1 BS BS BS BS 
Clinic 
Visit 1 
Day -28 to 0 
Clinic 
Visit 2 
Month 0 
Clinic 
Visit 3 
Month 0 
Clinic 
Visit 4 
Month 1 
Clinic 
Visit 5 
Month 2 
Clinic 
Visit 6 
Month 3 
Clinic 
Visit 7 
Month 7 
Clinic 
Visit 9 
Month 10 
Clinic 
Visit 10 
Month 19 
SCREENING PRIMARY STUDY PHASE EXTENDED 
FOLLOW-UP PHASE 
KEY: BS; Blood Sample. Vacc; Vaccination. * this blood sample only carried out on first 100 children to present for follow-up 

1. The Rabies vaccine will be used only at Kintampo-KHRC; The RTS,S/AS02D vaccine will be used at Kumasi-KCCR/SMS. 
Amended (04 July 2006) 

46 
CARS Id : CLIN_200510_919/ Version : 2.5,Admin. QC/ Modify Date : 05/07/2006 


CONFIDENTIAL 

106367 (Malaria-047) 
Amendment 1: 04 July 2006 

Figure 3 
Study Design Overview: children to receive RTS,S/AS01E or 
RTS,S/AS02D on a 0, 1, 7-month schedule 

Vacc 1 Vacc 2 Vacc 3 
RTS,S/AS01E 
BS* 
RTS,S/AS01E RTS,S/AS01E 
BS BS BS BS 
BS 
randomization 
Vacc 1 Vacc 2 Vacc 3 
RTS,S/AS02D 
BS* 
RTS,S/AS02D RTS,S/AS02D 
BS BS BS BS 
Clinic 
Visit 1 
Day -28 to 0 
Clinic 
Visit 2 
Month 0 
Clinic 
Visit 3 
Month 0 
Clinic 
Visit 4 
Month 1 
Clinic 
Visit 7 
Month 7 
Clinic 
Visit 8 
Month 8 
Clinic 
Visit 9 
Month 10 
Clinic 
Visit 10 
Month 19 
SCREENING PRIMARY STUDY PHASE EXTENDED 
FOLLOW-UP PHASE 
KEY: BS; Blood Sample. Vacc; Vaccination. * this blood sample only carried out on first 100 children to present for follow-up 

• Experimental design: Phase II, controlled, partially blind (blind to vaccine 
administration, open to vaccination schedule), randomized (1: 1: 1: 1: 1: 1 ratio) trial 
with six treatment groups at each study site. 

Vaccine Schedule Number of children Estimated number 
(Months) to be enrolled evaluable 
RTS,S/AS01E 
(0.5 mL dose) 0, 1, 2 90 75 
Rabies vaccine 
(0.5 mL dose)a 0, 1, 2 90 45 75 40 
RTS,S/AS02D 
(0.5 mL dose)b 0, 1, 2 45 40 
RTS,S/AS02D 
(0.5 mL dose) 0, 1, 7 90 75 
RTS,S/AS01E 
(0.5 mL dose) 0, 1, 7 90 75 
RTS,S/AS02D 
(0.5 mL dose) 0, 1 90 75 
RTS,S/AS01E 0, 1 90 75 

(0.5 mL dose) 
a The Rabies vaccine will only be used at Kintampo . KHRC 
b Enrollment will occur at Kumasi . KCCR/SMS 

Amended (04 July 2006) 

• 
Healthy male and female children aged 5 to 17 months will be screened; those 
determined to be eligible, based on the inclusion and exclusion criteria, will be 
enrolled in the study. 
• 
Only those children whose parents/guardians provide written proof that the child has 
completed a 3 dose regimen of a licensed Hepatitis B vaccine in infancy will be 
included in this trial of an experimental Hepatitis B vaccine. 
• 
Route of administration: all vaccines will be administered by the intramuscular route 
to the left deltoid. 
47 
CARS Id : CLIN_200510_919/ Version : 2.5,Admin. QC/ Modify Date : 05/07/2006 


CONFIDENTIAL 

106367 (Malaria-047) 
Amendment 1: 04 July 2006 

• 
Each child will be observed for at least 60 minutes after vaccination to evaluate and 
treat any acute adverse events (AEs). 
• 
There will be a 7-day follow-up period for solicited AEs post-vaccination: Day 0 
evaluation will be carried out by the study physician at the study center. 
Subsequently, trained field workers will visit the children to solicit AEs on Days 1 to 
6 after each vaccination (evaluation on Day 6 post Dose 1 will be carried out by the 
study physician at the study center). 
• 
There will be a 30-day (day of vaccination and 29 subsequent days) follow-up after 
each vaccine dose for reporting unsolicited symptoms. 
• 
Serious adverse events (SAEs) will be recorded throughout the study period. Prior to 
vaccination, any SAEs due directly to study procedures will be captured. All SAEs 
will be captured, beginning with the administration of the first dose and ending 19 
months after Dose 1 of study vaccines. After Month 10 (the primary study phase) of 
the trial, all enrolled children will be visited at home monthly by field workers until 
study conclusion to ensure complete identification of all SAEs. 
• 
Unblinded safety reports will be reviewed by the DSMB at 3 timepoints: these will 
summarize the experience of the first 90 children to complete 7 days of follow-up 
post Dose 1 who are enrolled to be vaccinated on a 0, 1, 2-month schedule. The 
reports will be made available to the DSMB post Dose 1, Dose 2 and Dose 3. Data 
will e reviewed between doses to authorize progression to the next sequential dose. 
• 
Blood samples for assessment of hepatic and renal function will be collected at all 
timepoints at which blood samples for immunogenicity are taken (see below). In 
addition, blood will be taken from the first 100 subjects who present for follow-up at 
Day 6 post Dose 1 for inclusion in the first DSMB safety review. 
• 
Anti-CS antibody titers, anti-HBs antibody titers and CMI response will be 
determined at the time points indicated in the table below. 
48 
CARS Id : CLIN_200510_919/ Version : 2.5,Admin. QC/ Modify Date : 05/07/2006 


CONFIDENTIAL 
106367 (Malaria-047) 
Amendment 1: 04 July 2006 

PRIMARY STUDY PHASE EXTENDED FOLLOW-UP PHASE 
Study Month Scr 0 1 2 3 4 5 6 7 8 9 10 11 12 13 14 15 16 17 18 19 
0, 1-month vaccination schedule 
CS/HBs 
HBs HBs HBs 
CS CS CS CS CS 
CMI CMI CMI 
VACC XX 
0, 1, 2-month vaccination schedule 
CS/HBs 
HBs HBs HBs 
CS CS CS CS CS 
CMI CMI CMI 
VACC X XX X 
0, 1, 7-month vaccination schedule 
CS/HBs 
HBs HBs HBs 
CS CS CS CS CS 
CMI CMI CMI 
VACC X XX X 

Scr: Screening VACC: Vaccination 

Amended (04 July 2006) 


• 
This study will not capture cases of malaria for the analysis of efficacy. All cases of 
malaria presenting during the unsolicited period will be captured as unsolicited 
events. Cases at anytime during the study that meet the criteria for a SAE will be 
reported as SAEs. 
• 
The access of the study population to Insecticide Treated Bednets, HIV voluntary 
counseling and testing and HIV antiretroviral therapy according to national 
recommendations will be facilitated, in collaboration with the government services. 
• 
The organization of the dates of experimental vaccination will take into account the 
EPI vaccination with measles and yellow fever vaccination at nine months of age and 
allow a minimum of 14 days period of separation between the study vaccines and the 
Measles and Yellow Fever vaccines. Any EPI vaccines administered during the 
duration of the study will be documented in the CRF. 
• 
Final analysis will be carried out on data collected up to ten months post Dose 1. An 
addendum safety analysis will be performed on data collected up to the end of the 
study, 19 months post Dose 1. 
• 
Data collection: conventional Case Report Form (CRF). 
• 
540 subjects will be enrolled. It is expected that approximately 450 455 subjects will 
be evaluable at study end. Amended (04 July 2006) 
49 
CARS Id : CLIN_200510_919/ Version : 2.5,Admin. QC/ Modify Date : 05/07/2006 


CONFIDENTIAL 

106367 (Malaria-047) 
Amendment 1: 04 July 2006 

4. 
STUDY COHORT 
4.1. 
Kintampo Health Research Centre and Kumasi Centre for 
Collaborative Research/School of Medical Sciences 
This study will be conducted by two investigative teams in Ghana; one team from 
Kintampo Health Research Centre (KHRC) (refer to Section 4.1.2) and one from Kumasi 
Centre for Collaborative Research/School of Medical Sciences (KCCR/SMS) in Kumasi 
(refer to Section 4.1.1). Each investigative team will recruit half of the subjects for the 
trial. 

Komfo Anokye Teaching Hospital (KATH), located in the city of Kumasi will provide all 
tertiary level care for this study (refer to Section 4.1.3). 

Malaria is the most important cause of morbidity in Ghana, accounting for about 45% of 
all patients. hospital attendance. In 2001, malaria was the cause of 22% of deaths of 
children under the age of 5 years [Afrane, 2004]. P. falciparum is the predominant 
malaria species. P. malariae is found in 1 to 2% of infections. Anopheles gambiae sensu 
stricto is the main vector of malaria in the area in which the study will take place. An. 
funestus is also encountered; while it does not appear to be an important malaria vector in 
the Kumasi area [Afrane, 2004], it is thought to be becoming increasingly important in 
the Kintampo area (Owusu-Agyei, personal communication, January 2006). 

The first line of treatment recommended by the Ministry of Health is 
artesunate/amodiaquine for uncomplicated malaria and quinine for complicated malaria. 
Parasite resistance to chloroquine and sulfadoxine/pyrimethamine is widespread in 
Ghana. At least 35% of infections are resistant to chloroquine,18% resistant to 
sulfadoxine/pyrimethamine. 

4.1.1. 
Kumasi Centre for Collaborative Research/School of Medical 
Sciences (KCCR/SMS) 
The Kumasi Centre for Collaborative Research (KCCR) and the School of Medical 
Sciences (SMS) are situated on the campus of the Kwame Nkrumah University of 
Science and Technology (KNUST) in Kumasi. KCCR was created jointly by the Ministry 
of Health of the Republic of Ghana, the Kwame Nkrumah University of Science and 
Technology (KNUST), Kumasi, Ghana, and the Bernhard-Nocht Institute for Tropical 
Medicine (BNI), Hamburg, Germany, with the signing of an agreement in 1997 between 
the Republic of Ghana and the City/State of Hamburg. KCCR facilities were opened in 
October 2003. The philosophy behind KCCR is to facilitate and coordinate collaborative 
research projects between Ghanaian and both Northern and Southern partners. The 
School of Medical Sciences (SMS) at KNUST is one of the principal Ghanaian partners 
working with the KCCR. 

The running costs of KCCR are met by externally funded projects and some core funding 
is at present provided by the BNI. 

50 
CARS Id : CLIN_200510_919/ Version : 2.5,Admin. QC/ Modify Date : 05/07/2006 


CONFIDENTIAL 

106367 (Malaria-047) 
Amendment 1: 04 July 2006 

SMS-KNUST was established in May 1975 as Ghana.s second medical school to train 
doctors, scientists and laboratory technologists. 

Laboratories and offices of 400 m2 at KCCR are equipped with telephone, fax, internet 
connection (through a satellite connection via KNUST) and generators. The laboratory 
complex consists of; a molecular biology unit, an immunology unit, a parasitology unit 
and a virology unit. 

The unit has three generators including one mobile generator that can be used at field 
station sites. 

4.1.1.1. 
KCCR/SMS: Study Area Geography, Population & Malaria 
Epidemiology 
The study will be coordinated from KCCR/SMS but the field site will be in the town of 
Agogo in Asante Akim North District, 70 km from Kumasi. The district population is 
126 477 (2000 population and housing census), with approximately 15% of the 
population aged less than 5 years. Agogo, a town of population 28 271, is set in the forest 
region where the main occupation is farming. The majority of the population is Akan 
with a small group of migrants from the north of the country. The main language used is 
Twi. 

There is approximately 1400 mm of rain per year, with the main rainfall occurring 
between April to July and again in September and October [Afrane 2004]. The 
entomological inoculation rate is estimated to be 70 infective bites per person per year. It 
is estimated that approximately 10% of people in Agogo sleep under an ITN. 

4.1.1.2. 
Agogo Presbyterian Hospital 
The Presbyterian Hospital in Agogo was founded in 1931. Salaries are paid by the 
Ghanaian Ministry of Health. Currently 10 doctors are on staff, including 2 general 
surgeons/obstetricians, 1 obstetrician/gynecologist and a pediatrician. In addition there 
are approximately 90 nurses. In 2003 approximately 38% of admissions to the pediatric 
ward were diagnosed with malaria, more than a quarter of these with severe malaria 
(severe anemia, deep breathing/prostration or cerebral malaria). A daily clinic is in 
operation for children under the age of 5 years. Between 520 and 870 cases are seen per 
month. Hematology and biochemistry testing will be in place for the study. 

4.1.2. 
Kintampo Health Research Centre (KHRC) 
KHRC, based in the town of Kintampo in the Brong-Ahafo Region, was founded in 1994. 
It is an institution of the Ministry of Health of Ghana with autonomy of administrative 
and financial management. The center focuses its research on a range of locally important 
health issues including malaria, prevention and treatment of anemia, and management of 
childhood illness amongst others. The centre works in close collaboration with Kintampo 
District Hospital (refer to 4.1.2.2), located on a common campus. Research laboratories 
are located within KHRC while the hospital also has its own laboratory for routine work. 

51 
CARS Id : CLIN_200510_919/ Version : 2.5,Admin. QC/ Modify Date : 05/07/2006 


CONFIDENTIAL 

106367 (Malaria-047) 
Amendment 1: 04 July 2006 

The core KHRC research group consists of three epidemiologists, three public health 
physicians, five research fellows, 25 assistant research officers, two laboratory 
technologists, one laboratory technician and seven data managers. 

KHRC receives most of its funding through individual projects supported by international 
agencies including the Department of International Development, UK, United States 
Agency for International Development, Gates Malaria Partnership, Wellcome Trust, UK 
and the WHO. The Government of Ghana through the Ministry of Health supports some 
routine activities. 

4.1.2.1. KHRC: Study Area Geography, Population & Malaria Epidemiology 
Kintampo is situated 200 km north of Kumasi within the forest-savanna transition. The 
average rainfall in Kintampo is about 1250 mm of rain a year, falling mainly between 
March and June. 

The local population is ethnically diverse. The main groups comprise people from the 
Bono and Mo tribes. There is a large population from northern Ghana that have 
permanently migrated into Kintampo District. Most of the population in the study area 
speak Twi. A large proportion of the population is illiterate. Most settlements are located 
along the main road leading north out of Kintampo town. 

There are approximately 30 births per 1000 population. The infant mortality rate is about 
60 per 1000 live births. 

The entomological inoculation rate determined in 2004 in Kintampo District was 269 
infective bites per person per year. Children suffer about 8 episodes of clinical malaria 
per year. Anemia is common; 50% of children have hemoglobin levels less than < 11g/dL 
throughout the year. Lower hemoglobin levels are more common in November/December 
(during the rainy season) when up to 12.6% of children have been recorded with 
hemoglobin < 8g/dL. Insecticide treated bednets (ITNs) are available throughout Ghana 
for subsidized purchase and on the open market. It is estimated that approximately 10% 
of people in Kintampo sleep under an ITN. 

4.1.2.2. Kintampo District Hospital (KDH) 
A total of 80 beds are available, 30 dedicated to pediatric patients. Currently the hospital 
is staffed full-time by three doctors, two medical assistants, one pharmacist, three 
dispensing technicians and 33 nurses who run a 24 hour call. During the course of the 
trial, these will be supplemented by doctors from KHRC. 

Facilities for basic hematology, biochemistry, microscopy, x-ray and ultrasound are 
available at the KDH. A back-up generator is in place. 

Children requiring more intensive diagnostics or specialist care will be referred to the 
KATH in Kumasi (refer to Section 4.1.3). 

52 
CARS Id : CLIN_200510_919/ Version : 2.5,Admin. QC/ Modify Date : 05/07/2006 


CONFIDENTIAL 

106367 (Malaria-047) 
Amendment 1: 04 July 2006 

4.1.3. Komfo Anokye Teaching Hospital (KATH), Kumasi 
All tertiary level care for this study will be provided by KATH. The department of child 
health at KATH admits approximately 6000 children per year. It consists of a mother and 
baby unit, pediatric emergency unit, three general pediatric wards and a pediatric surgery 
unit. The department is staffed by nine pediatricians and 15 residents, many of whom 
have experience in conducting clinical trials within the department of child health. 

The laboratory has a cell counter, an analyzer for glucose/lactate, an analyzer for clinical 
chemistry, a -80°C freezer, two 4°C refrigerators, a centrifuge and a 37°C incubator. The 
laboratory is staffed 24 hours a day. 

4.2. HIV Services 
The prevalence of HIV in Ghana is estimated to be approximately 3% [UNAIDS/WHO, 
2004]. HIV counseling and testing are available both at KDH and at Agogo hospital. All 
children confirmed to be infected with HIV will be referred to the HIV clinic at KATH. 
KATH has both an adult and a pediatric HIV clinic providing access to immunological 
testing (CD4 counts) and anti retroviral therapies. 

4.2.1. Treatment of HIV-infected children 
As part of the national antiretroviral program, three categories of antiretrovirals are 
provided to pediatric patients infected with HIV at KATH; 1) Nucleoside Reverse 
Transcriptase Inhibitors (NRTIs); 2) non-NRTIs; 3) Protease Inhibitors. Currently the 
cost of therapy is subsidized to the value of 50 000 Ghanaian Cedi per person per month 
(roughly equivalent to .4.66 [exchange rate determined December 2005]). Treatment at 
KATH is given according to Ghanaian Ministry of Health policy. 

4.3. Inclusion criteria 
All subjects must satisfy the following criteria at study entry: 

• 
A male or female child between 5 months and 17 months of age at the time of first 
vaccination. 
• 
Written or oral, signed or thumb-printed and witnessed informed consent obtained 
from the parent(s)/guardian(s) of the child. 
• 
Subjects who the investigator believes that their parents/guardians can and will 
comply with the requirements of the protocol (e.g. return for follow-up visits) should 
be enrolled in the study. 
• 
Proof that child has received a full 3-dose regimen of licensed Hepatitis B vaccine in 
infancy. 
53 
CARS Id : CLIN_200510_919/ Version : 2.5,Admin. QC/ Modify Date : 05/07/2006 


CONFIDENTIAL 

106367 (Malaria-047) 
Amendment 1: 04 July 2006 

4.4. Exclusion criteria for enrolment 
The following criteria should be checked at the time of study entry. If any apply, the 
subject must not be included in the study: 

• 
Acute disease at the time of enrolment (acute disease is defined as the presence of a 
moderate or severe illness with or without fever). All vaccines can be administered 
to persons with a minor illness, such as diarrhea or mild upper respiratory infection 
without fever, i.e. axillary temperature < 37.5°C. 
• 
Serious acute or chronic illness determined by clinical or physical examination and 
laboratory screening tests including, but not limited to: 
- 
Any confirmed or suspected immunosuppressive or immunodeficient condition, 
based on medical history and physical examination (no laboratory testing 
required) 

- 
A family history of congenital or hereditary immunodeficiency 

- 
History of splenectomy 

- 
Major congenital defects 

- 
Tuberculosis 

- 
History of any neurologic disorders or seizures 

- 
Malnutrition at screening defined as weight for age Z-score less than -3 or other 

clinical signs of malnutrition. 

• 
Laboratory screening tests out of acceptable limits: 
- refer to Table 18. 
• 
Planned administration/administration of a vaccine not foreseen by the study 
protocol within 30 days of the first dose of vaccine(s) with the exception of Tetanus 
Toxoid or scheduled Yellow Fever or Measles vaccine. 
• 
Use of any investigational or non-registered drug or vaccine within 30 days 
preceding the first dose of study vaccine, or planned use during the study period. 
• 
Administration of immunoglobulins, blood transfusions or other blood products 
within the three months preceding the first dose of study vaccine or planned 
administration during the study period. 
• 
Chronic administration (defined as more than 14 days) of immunosuppressants or 
other immune-modifying drugs within six months prior to the first vaccine dose (for 
corticosteroids, this will mean prednisone, or equivalent, = 0.5 mg/kg/day. Inhaled 
and topical steroids are allowed). 
• 
Previous participation in any other malaria vaccine trial. 
• 
Simultaneous participation in any other clinical trial. 
• 
Any twins 
54 
CARS Id : CLIN_200510_919/ Version : 2.5,Admin. QC/ Modify Date : 05/07/2006 


CONFIDENTIAL 

106367 (Malaria-047) 
Amendment 1: 04 July 2006 

• 
History of allergic reactions (significant IgE-mediated events) or anaphylaxis to 
previous immunizations. 
• 
History of allergic disease or reactions likely to be exacerbated by any component of 
the vaccine. 
• 
Any other findings that the investigator feels would increase the risk of having an 
adverse outcome from participation in the trial. 
4.5. Elimination criteria during the study 
The following criteria should be checked at each visit subsequent to the first visit. If any 
become applicable during the study, it will not require withdrawal of the subject from the 
study but may determine a subject.s evaluability in the according-to-protocol (ATP) 
analysis. 

• 
Administration of a vaccine (except Tetanus Toxoid, or scheduled Yellow Fever or 
Measles vaccine) not foreseen by the study protocol during the period starting from 
30 days before Dose 1 and ending 30 days after Dose 3. 
• 
Use of any investigational or non-registered product (drug or vaccine) other than the 
study vaccines during the study period. 
• 
Administration of immunoglobulins and/or any blood products during the study 
period. 
• 
Chronic administration (defined as more than 14 days) of immunosuppressants or 
other immune-modifying drugs during the study period (for corticosteroids, this will 
mean prednisone, or equivalent, = 0.5 mg/kg/day. Inhaled and topical steroids are 
allowed). 
• 
Failure to thrive. 
4.6. Contraindications to subsequent vaccination 
4.6.1. Indications for deferral of vaccination 
The following events constitute contraindications to administration of RTS,S/AS02D, 
RTS,S/AS01E or Rabies vaccine at that point in time; if any one of these AEs occur at 
the time scheduled for vaccination, the subject may be vaccinated at a later date, within 
the time window specified in the protocol, or withdrawn at the discretion of the 
investigator. AEs should be followed-up according to the instructions in Section 8.6: 

• 
Acute disease at the time of administration of investigational product (acute disease 
is defined as the presence of a moderate or severe illness with or without fever). All 
vaccines can be administered to persons with a minor illness such as diarrhea or mild 
upper respiratory infection without fever, i.e. axillary temperature < 37.5°C. 
• 
Axillary temperature of = 37.5°C. 
• 
Yellow Fever or Measles vaccination within 14 days of any trial vaccination (i.e. 
RTS,S/AS02D, RTS,S/AS01E or Rabies vaccine). 
55 
CARS Id : CLIN_200510_919/ Version : 2.5,Admin. QC/ Modify Date : 05/07/2006 


CONFIDENTIAL 

106367 (Malaria-047) 
Amendment 1: 04 July 2006 

4.6.2. 
Absolute contraindications to further vaccination 
The following AEs constitute absolute contraindications to further administration of 
RTS,S/AS02D, RTS,S/AS01E or Rabies vaccine; if any of these AEs occur during the 
study, the subject must not receive additional doses of vaccine, but may continue other 
study procedures at the discretion of the investigator. AEs should be followed-up 
according to the instructions in Section 8.6: 

• 
Acute allergic reaction (significant IgE-mediated events) or anaphylaxis following 
the administration of vaccine investigational product. 
• 
Any confirmed or suspected immunosuppressive or immunodeficient condition, 
including human immunodeficiency virus (HIV) infection. 
5. 
CONDUCT OF STUDY 
5.1. 
Ethics and regulatory considerations 
The study will be conducted according to Good Clinical Practice (GCP), the Declaration 
of Helsinki (Protocol Appendix A), and local rules and regulations of Ghana. 

Submission of the protocol and any protocol amendments to regulatory agencies will 
occur in accordance with Ghanaian regulatory requirements. The timing of the 
submission relative to IEC/IRB submission or approval and whether or not the authority 
will provide their approval of or favorable opinion on the protocol or amendment before 
it can be implemented will depend on local regulatory requirements. 

5.1.1. 
Institutional Review Board/Independent Ethics Committee 
(IRB/IEC) 
Each IRB/IEC will be constituted according to the local laws/customs of each 
participating country. The ICH Harmonized Tripartite Guideline for Good Clinical 
Practice recommends that IRBs/IECs should include: 

a. 
At least five members. 
b. 
At least one member whose primary area of interest is in a non-scientific area. 
c. 
At least one member who is independent of the institution/ study site. 
Only those IRB/IEC members who are independent of the investigator and the sponsor of 
the study will vote/ provide opinion on a study-related matter. 

A list of the professions of the IRBs./IECs. members will be obtained by the Principal 
Investigators (PIs) or their delegates. 

This protocol and any other documents that the IRBs/IECs may need to fulfill their 
responsibilities, including subject recruitment procedures and information about 
payments and compensation available to subjects, will be submitted to each IRB/IEC by 
the PIs or their delegates. Written and dated unconditional approval/favorable opinion 

56 
CARS Id : CLIN_200510_919/ Version : 2.5,Admin. QC/ Modify Date : 05/07/2006 


CONFIDENTIAL 

106367 (Malaria-047) 
Amendment 1: 04 July 2006 

from each IRB/IEC of the protocol and amendment (if any and applicable), written 
informed consent form ICF), consent form updates (if any), subject recruitment 
procedure(s) (e.g. advertisements), and any other written information to be provided to 
subjects will be in the possession of the investigator and GSK before commencement of 
the study. This approval/favorable opinion will refer to the study by study title and 
number with exact protocol version and date, and will identify the documents reviewed 
and state the date of review. Relevant GSK Biologicals. data will be supplied by the GSK 
Biologicals. Central Study Coordinator to the independent IRBs/IECs for review and 
approval of the protocol. Verification of IRBs/IECs unconditional approval of the 
protocol and the written informed consent statement will be transmitted by the PIs to the 
GSK Biologicals. Central Study Coordinator, using the standard notification form, prior 
to shipment of vaccine supplies and CRFs to the site. 

No deviations from, or changes to, the protocol will be initiated without prior written 
sponsor and IRBs./IECs. approval/favorable opinion of an appropriate amendment, 
except when necessary to eliminate immediate hazards to the subjects or where permitted 
by all applicable regulatory requirements or when the change(s) involves only logistical 
or administrative aspects of the study (e.g., change of monitor[s], telephone number[s].) 
Administrative changes and amendments not submitted for approval will be submitted to 
the IRB/IEC for information only. However, written verification that such documents 
were submitted will be obtained. Approvals/ verifications will be transmitted in writing 
by the PIs. 

The IRB/IEC will be informed by the Principal Investigators of: 

• 
all subsequent protocol amendments, informed consent changes or revisions of other 
documents originally submitted for review, 
• 
serious and/or unexpected adverse events occurring during the study, 
• 
all subsequent protocol administrative changes (for information), 
• 
new information that may affect adversely the safety of the subjects or the conduct of 
the study, 
• 
regular updates and/or request for re-approval, 
• 
when the study has been completed. 
If the trial is prematurely terminated or suspended for reasons including, but not limited 
to, safety or ethical issues or severe non-compliance, the sponsor will promptly inform 
the regulatory authorities of the termination or suspension and the reason(s) for the 
termination or suspension. If required by applicable regulations, the PIs will inform the 
IEC/IRB promptly and provide the reason for the suspension or termination (see 
Appendix B for further details). 

5.1.2. Informed consent 
The details of the informed consent process are provided in Appendix C. The following 
principles will also apply. 

57 
CARS Id : CLIN_200510_919/ Version : 2.5,Admin. QC/ Modify Date : 05/07/2006 


CONFIDENTIAL 

106367 (Malaria-047) 
Amendment 1: 04 July 2006 

In obtaining and documenting informed consent, the investigators should comply with the 
applicable regulatory requirement(s), and should adhere to GCP and to the ethical 
principles that have their origin in the appended Declaration of Helsinki. Prior to the 
beginning of the trial, the investigators should have the IRB/IEC.s written 
approval/favorable opinion of the written informed consent form and any other written 
information to be provided to the subjects. parents/guardians. 

Information should be given in both oral and written form whenever possible and as 
deemed appropriate by the IRB/IEC. 

An investigator or designate will describe the protocol to potential subjects. 
parents/guardians in person. The Subject Information and Consent Form may be read to 
the subjects. parents/guardians, but, in any event, the investigator or designate shall give 
the subjects. parents/guardians ample opportunity to inquire about details of the study 
and ask any questions before dating and signing the Consent Form. 

Subject Information and Informed Consent Forms must be in a language fully 
comprehensible to the prospective subjects. parents/guardians. Informed consent shall be 
documented by the use of a written consent form approved by the IRB/IEC and signed 
and dated by the subjects. parents/guardians and by the person who conducted the 
informed consent discussion. The signature confirms the consent is based on information 
that has been understood. All individuals will have the study, the Subject Information and 
Consent Form explained to them point by point by the interviewer in the presence of an 
impartial witness. The subjects. parents/guardians will thumbprint or sign the consent 
form. The witness will also sign and date the consent form. 

Each subject.s signed Informed Consent Form must be kept on file by the investigator for 
possible inspection by Regulatory Authorities and/or GSK Biologicals. professional and 
Regulatory Compliance persons. The subjects should receive a copy of the signed and 
dated written Informed Consent Form and any other written information provided to the 
subjects and should receive copies of any signed and dated consent form updates. Any 
amendments to the written information will be provided to subjects. 

Both the informed consent discussion and the written Informed Consent Form and any 
other written information to be provided to the subjects. parents/guardians should include 
explanations of the following: 

a. That the trial involves research. 
b. The purpose of the trial. 
c. The trial treatment(s) and the probability for random assignment to each treatment. 
d. The trial procedures to be followed, including all invasive procedures. 
e. The subject.s and/or subject.s parents./guardians. responsibilities. 
f. Those aspects of the trial that are experimental. 
g. The reasonably foreseeable risks or inconveniences to the subjects and, when 
applicable, to an embryo, fetus or nursing infant. 

58 
CARS Id : CLIN_200510_919/ Version : 2.5,Admin. QC/ Modify Date : 05/07/2006 


CONFIDENTIAL 

106367 (Malaria-047) 
Amendment 1: 04 July 2006 

h. The reasonable expected benefits. When there is no intended clinical benefit to 
subjects, the subjects and/or subjects. parents/guardians should be made aware of 
this. 
i. The alternative procedure(s) or course(s) of treatment/ methods of prevention that 
may be available to subjects, and their important potential benefits and risks. 
j. The compensation and/or treatment available to subjects in the event of trial-related 
injury. 
k. The anticipated prorated payment, if any, to subjects / subjects. parents/guardians for 
participating in the trial. 
l. The anticipated expenses, if any, to subjects / subjects. parents/guardians for 
participating in the trial. 
m. That the subjects. participation in the trial is voluntary and subjects / subjects. 
parents/guardians may refuse to participate or withdraw from the trial, at any time, 
without penalty or loss of benefits to which subjects are otherwise entitled. 
n. That the monitor(s), the auditor(s), the IRB/IEC and the regulatory authority(ies) will 
be granted direct access to the subject.s original medical records for verification of 
clinical trial procedures and/or data, without violating the confidentiality of subjects, 
to the extent permitted by the applicable laws and regulations and that, by signing a 
written informed consent, the subject / the subject.s parents/guardians is authorizing 
such access. 
o. That records identifying subjects will be kept confidential and, to the extent 
permitted by the applicable laws and/or regulations, will not be made publicly 
available. If the results of the trial are published, subjects. identity will remain 
confidential. 
p. That the subjects / subjects. parents/guardians will be informed in a timely manner if 
information becomes available that may be relevant to the subjects. / the subjects. 
parents/guardians willingness for continued participation in the trial. 
q. The person(s) to contact for further information regarding the trial and the rights of 
trial subjects, and who to contact in the event of trial-related injury. 
r. The foreseeable circumstances and/or reasons under which a subject.s participation 
in the trial may be terminated. 
s. The expected duration of a subject.s participation in the trial. 
t. The approximate number of subjects involved in the trial. 

GSK Biologicals will prepare a model Informed Consent Form which will embody all the 
elements described above. While it is strongly recommended that this model document be 
followed as closely as possible, the informed consent requirements given in this 
document are not intended to pre-empt any local regulations which require additional 
information to be disclosed for informed consent to be legally effective. Clinical 
judgment, local regulations and requirements should guide the final structure and content 
of the document. 

59 
CARS Id : CLIN_200510_919/ Version : 2.5,Admin. QC/ Modify Date : 05/07/2006 


CONFIDENTIAL 

106367 (Malaria-047) 
Amendment 1: 04 July 2006 

The investigator has the final responsibility for the final presentation of Informed 
Consent Form, respecting the mandatory requirements of local regulations. The consent 
form generated by the investigator with the assistance of the sponsor.s representative, 
must be approved (along with the protocol, and any other necessary documentation) by 
the IRB/IEC and be acceptable to GSK Biologicals. 

5.1.3. Safety monitoring plan 
This trial is overseen by a Data Safety Monitoring Board (DSMB) operating under a 
charter assisted by a Local Safety Monitor (LSM) at each site. 

The DSMB will be notified of all SAEs within 24 hours. In addition there are defined 
points during the trial at which cumulative safety data will be reviewed by the DSMB. 
There will be 3 reports as defined in Section 5.1.3.3. 

The PIs, LSM and DSMB are empowered to suspend the trial for any safety concern. To 
supplement this, the protocol defines criteria for the suspension of vaccination (refer to 
Section 5.1.3.4). 

5.1.3.1. Data Safety Monitoring Board (DSMB) 
An independent committee consisting of experts in malaria, pediatrics, statistics and other 
appropriate disciplines has been appointed to oversee ethical and safety aspects of the 
study conduct. A quorum of 3 members is required at scheduled meetings. 

The role of the DSMB includes the review of the implementation and progress of the 
study. It provides initial, regular, and closing advice on safety-related issues to GSK 
Biologicals. Its advice is based on the interpretation of study data with reference to the 
study protocol. 

The DSMB will confer before the initiation of the study (pre-initiation review), during 
the study at points of safety review and at the close of the study. They will review the 
Protocol and Report and Analysis Plan (RAP). Other unscheduled meetings may be 
required. Meetings must be documented and minutes made available to the sponsors. The 
DSMB may, if deemed necessary, convene a meeting with, or request further information 
from the Principal Investigators, the Medical Monitor/Local Safety Monitors and GSK 
Biologicals. and MVI at PATH.s designated project representatives at any stage of the 
study. 

The DSMB is empowered to suspend the enrollment to the trial and/or vaccination on the 
trial pending review of potential safety issues; complete details of this process are given 
in Section 5.1.3.4. 

5.1.3.1.1. Data Reviewed by the DSMB 
The DSMB must be informed by the Local Safety Monitors (LSM) of the following 
safety data on an .as received. basis: 

60 
CARS Id : CLIN_200510_919/ Version : 2.5,Admin. QC/ Modify Date : 05/07/2006 


CONFIDENTIAL 

106367 (Malaria-047) 
Amendment 1: 04 July 2006 

• 
All SAEs; 
• 
All withdrawals of study subjects by the Principal Investigator or the 
parent(s)/guardian(s) of a subject due to adverse events. 
The DSMB will receive from the sponsor, GSK Biologicals: 

• 
Safety summary reports at 3 predefined timepoints as defined in Section 5.1.3.3. 
• 
New information that may affect adversely the safety of the subjects or the conduct 
of the study; 
• 
All subsequent protocol amendments, informed consent changes or revisions of other 
documents originally submitted for review; 
• 
All subsequent protocol modifications (for information). 
5.1.3.2. Local Safety Monitor (LSM) 
The overall role of the Local Safety Monitors (LSM), who are experienced clinicians 
based in-country, will be to support the clinical investigators and to act as a link between 
the investigators and the DSMB. 

The LSM.s role will include: 

• 
Acting as the study volunteer.s advocate; 
• 
Promptly communicating relevant safety information to the DSMB; 
• 
Providing advice to the investigators on whether a set of clinical circumstances in a 
study warrants formal notification to the DSMB; 
• 
Unblinding a subject if deemed necessary to allow for adequate treatment; 
• 
Liaising closely with the chair of the DSMB throughout the course of the trial; 
• 
Suspension of vaccination for a major safety concern pending discussion with the 
DSMB (see Section 5.1.3.4 for full details). 
5.1.3.2.1. Data Reviewed by the LSM 
The relevant LSM must be informed by the investigator on an .as received. basis of: 

• 
All SAEs; 
• 
All withdrawals of study subjects by the Principal Investigator or the parent(s)/ 
guardian(s) of a subject due to adverse events. 
5.1.3.3. Safety monitoring reports 
Three unblinded safety reports will be produced for the DSMB on safety information 
collected on vaccinees. The first safety report will be produced on data collected on the 
first 90 vaccinees on a 0, 1, 2-schedule to complete 7 days of follow-up post Dose 1. A 
second and third DSMB report will be produced on data from these children up to the 
time that they complete 7 days of follow-up post Dose 2 and post Dose 3 respectively. 

61 
CARS Id : CLIN_200510_919/ Version : 2.5,Admin. QC/ Modify Date : 05/07/2006 


CONFIDENTIAL 

106367 (Malaria-047) 
Amendment 1: 04 July 2006 

The first two reports will be reviewed prior to authorization by the DSMB to allow 
progress to the next sequential dose. The third report will be used by the DSMB to 
authorize age de-escalation in other trials of RTS,S/AS01E. 

An independent statistician will analyze the data and prepare an unblinded report for the 
DSMB thereby maintaining the blind of the malaria project team at GSK Biologicals and 
the investigator group. Data will be reviewed by the DSMB before progression to the 
next sequential vaccine dose may be authorized. 

The reports will contain the following data on 90 vaccinees on a 0, 1, 2-month schedule: 

• 
All SAEs and any relationship to vaccines to date 
• 
All solicited AEs tabulated by severity grading (any and Grade 3 alone) and 
relationship to vaccine. 
- 
Should the investigator judge a case of Grade 3 fever to be unrelated to 
vaccination, an alternative explanation for the cause of the fever will be 
provided 


• 
All unsolicited AEs tabulated by severity grading (any and Grade 3 alone) and 
relationship to vaccine. 
• 
All withdrawals of study subjects by the Principal Investigator due to adverse events 
recorded from the children or withdrawals of children by the parent(s)/guardian(s) 
(expressed as percentage of subjects enrolled). 
In addition, the report post Dose 1 will include all laboratory values collected from the 
first 100 children to present for Clinic Visit 2 presented as number of subjects out of 
range (above and below normal range) tabulated by toxicity grading scale 

• 
For all subjects with toxicity grading scale = 3, full clinical details will be provided 
(refer to Table 18 for toxicity grading scales). 
If a criterion for the suspension of progression to the next sequential vaccine dose is met, 
or the DSMB have any safety concerns about the vaccines, they may suspend the ongoing 
enrollment and vaccination in the trial. The process outlined in Section 5.1.3.4 will be 
followed. 

5.1.3.4. 
Process for the suspension of progression to the next sequential 
vaccine dose 
Suspension of the next sequential vaccine dose, pending full review of all available data 
by the DSMB will take place if: 

• 
The Principal Investigator suspends vaccination for any of the following SAEs 
pending review by the DSMB; 
- 
Death or life-threatening SAE which is judged to be related to the study vaccine; 

- 
Anaphylactic shock reaction in an enrolled subject following vaccination. 

62 
CARS Id : CLIN_200510_919/ Version : 2.5,Admin. QC/ Modify Date : 05/07/2006 


CONFIDENTIAL 

106367 (Malaria-047) 
Amendment 1: 04 July 2006 

• 
The DSMB recommend suspension of all vaccination for any one SAE or pattern of 
SAEs. The DSMB will communicate their recommendation to the Principal 
Investigator who will enact it. The DSMB will notify the sponsors of their decision 
immediately; 
• 
A safety report shows > 5% of subjects vaccinated with RTS,S/AS01E are 
withdrawn by the investigator for local or systemic reactogenicity. 
- 
In making their recommendation the DSMB will take into account the full 
clinical history of each withdrawn child. 

• 
A safety report shows > 5% of doses followed by fever > 39.0°C judged to be related 
to vaccination in recipients of RTS,S/AS01E. 
- 
In making their recommendation the DSMB will review the investigators 
assessment of relatedness of all Grade 3 fevers. 

• 
The DSMB recommend suspension of enrollment following their review of a safety 
summary reports. 
5.1.3.5. Process if the trial is suspended 
Although the trial may be suspended by the DSMB, the LSMs or the Principal 
Investigator, it is the responsibility of the sponsor (GSK Biologicals) to make the 
recommendation whether or not the trial should be stopped permanently. 

If the trial is suspended, the DSMB will review all available information (which will 
include the experience of all children to have been vaccinated) and make a 
recommendation to the study sponsor (GSK Biologicals) whether to recommence the trial 
and proceed to the next sequential vaccine dose, or to stop the trial permanently. In the 
event that the DSMB recommend to stop the trial permanently, the FDA will be informed 
by GSK Biologicals that the trial is suspended. 

In the event that the trial is suspended on the recommendation of the DSMB the sponsor 
(GSK Biologicals) will evaluate the information. If the sponsor concurs with the DSMB.s 
recommendation to suspend the trial, GSK Biologicals will inform the FDA that the trial 
has been stopped permanently. If the sponsor.s recommendation is to continue, then a 
report will be submitted to the FDA detailing the rationale used in reaching this decision. 
The agreement of the FDA will be obtained prior to restarting the trial. 

5.1.4. Exposure to rabies 
The parents/guardians of all subjects enrolled will be reminded at each Clinic Visit that 
should their child be bitten or scratched by a dog or cat, they must immediately consult a 
physician for treatment. 

5.1.5. Cross over immunization with Rabies vaccine 
After completion of the study, Rabies immunization on a 0, 1, 28-day schedule will be 
offered for all children enrolled at the KHRC and that did not receive it during the study 

63 
CARS Id : CLIN_200510_919/ Version : 2.5,Admin. QC/ Modify Date : 05/07/2006 


CONFIDENTIAL 

106367 (Malaria-047) 
Amendment 1: 04 July 2006 

(i.e. those subjects that received RTS,S/AS02D or RTS,S/AS01E). Amended (04 July 
2006) 
5.2. Storage of study documentation at investigator.s sites 
All study documentation containing personal information relating to study subjects will 
be kept in a secure locked area at the investigator.s sites. Such documentation will only 
be made available to authorized personnel. All electronic data kept at the investigator.s 
site are kept secure. Computer access is only available to authorized personnel. 

5.3. Recruitment/Screening 
5.3.1. Community information 
The communities in which the study will take place will be informed about the nature and 
design of the study. Refer to Appendix C for an overview of the recruitment plan of the 
study. 

5.3.2. Screening of volunteers 
Only children with a written Informed Consent Form, signed/thumbprinted and dated by 
parents/guardians will be screened. 

Comprehension of the information contained within the Informed Consent form will be 
checked prior to screening by an oral interview with the volunteer.s parent(s)/guardian(s), 
according to SOPs at KHRC and KCCR/SMS. If consent is not available from both 
parents or guardians, the reason for the unavailability of one of the parents or guardians 
will be specified on the consent form. 

Subject numbers will be allocated to all volunteers who are consented for screening by 
their parent(s)/guardian(s). Subject numbers will be issued consecutively at each study 
site and there will be no overlap of subject numbers between sites. Screening CRFs will 
therefore be provided by GSK Biologicals to the study sites with prefilled subject 
numbers. Once consent is obtained, then per-protocol eligibility criteria will be checked, 
which will necessitate a physical examination and blood sampling for assessment of 
hematology, renal and liver function. This will be documented on clinic forms, which are 
prepared and filled in by the investigator. Each form will contain the subject number, 
information about the volunteer.s date of birth, household, date of screening visit, 
medical history, HBV vaccination status physical and laboratory screening examination. 
After reviewing the medical history, physical examination and laboratory results, any 
reasons for non-eligibility will be documented in the CRF. Amended (04 July 2006) 

The parent(s)/guardian(s) of children who have been consented for the study and found to 
be ineligible will receive a full explanation by a study clinician. Any clinically relevant 
finding will be treated appropriately by a physician. Where necessary the child will be 
referred to a specialist at KATH, Kumasi for evaluation and treatment as described in 

64 
CARS Id : CLIN_200510_919/ Version : 2.5,Admin. QC/ Modify Date : 05/07/2006 


CONFIDENTIAL 

106367 (Malaria-047) 
Amendment 1: 04 July 2006 

Section 5.8. An overview of the laboratory assays can be found in Appendix D and 
further details can be found in KHRC and KCCR/SMS SOPs. 

A study identification card will be prepared for the parent(s)/guardian(s) of each screened 
subject. At screening a photograph of each screened subject being held by their 
parent(s)/guardian(s) will be taken and attached to the study identification card. This card 
will also bear the name of the study to which the child is enrolled, and the child.s subject 
number. Parents will be instructed to come to the hospital if their child is sick and to 
identify their child as study participants. 

5.4. Vaccination process 
The vaccines RTS,S/AS02D, RTS,S/AS01E and Rabipur® will be packaged in identical 
boxes and will be identified by a treatment number. This unique treatment number will 
identify all doses of these vaccines administered to each subject. After randomization the 
treatment number assigns the subject to one vaccine group or another in a blinded way. 
Each subject will retain the same treatment number for their subsequent vaccine doses. 
The treatment number will be recorded on the subject.s Clinic Form after the vaccine has 
been administered; information from the Clinic Form is subsequently transferred to the 
Case Report Form. The Clinic Form and Case Report Form link the subject number and 
the treatment number. 

All vaccines will be administered by the intramuscular route to the left deltoid. Subjects 
who receive their vaccination in the incorrect arm will continue to receive subsequent 
blinded vaccinations as normal. The fact that the vaccine was administered in the wrong 
arm will be documented in clinic forms and CRF. 

Vaccinations will take place at the outpatient clinic of KHRC, Kintampo and the maternal 
child health clinic (MCH) in Agogo, located close to the hospital. All vaccinations will be 
given by a qualified person; a nurse or a doctor. A staff member experienced in the 
resuscitation of children will be available at all vaccination sessions. Facilities and 
equipment will be available to give emergency treatment in the case of an anaphylactic 
reaction following administration of vaccines. All children will be observed for an hour 
after the administration of vaccine to evaluate and treat any acute adverse events. 

The process for each vaccination is as follows. The identity of the child will be confirmed 
using the study identification card. The subject number on this card will be cross-checked 
with that on the subject.s clinic form, ensuring that the subject number on the clinic form 
matches that of the study identification card. On the day of the first vaccination the 
contraindications to vaccination, inclusion/exclusion criteria and consent form will be 
checked prior to vaccination. On the days of the subsequent vaccinations, elimination 
criteria and contraindications to vaccination will be checked prior to vaccination. A 
vaccine clinic form will be initiated, which will give the child.s identifiers, subject 
number and treatment number assigned after the administration of the vaccine. 

Vaccines will be administered in an observer-blinded fashion. For each vaccination 
during the course of the study, the Vaccine Preparer will prepare the vaccine and the 
Vaccinator administer the vaccine for a specific subject. Since the vaccines used in this 
study are of distinct appearance, the Vaccine Preparers are not blinded and together with 

65 
CARS Id : CLIN_200510_919/ Version : 2.5,Admin. QC/ Modify Date : 05/07/2006 


CONFIDENTIAL 

106367 (Malaria-047) 
Amendment 1: 04 July 2006 

the Vaccinators perform no other function in the study (refer to Section 6.5). The Vaccine 
Preparer will select the sealed box labeled with the appropriate treatment number, 
(containing the vials numbered with the treatment number), remove the vaccine vials and 
fill a syringe according to this study protocol (refer to Section 6.2). The Vaccine Preparer 
will then place a numbered opaque label with the subject.s treatment number on the 
syringe. The purpose of masking the syringe is to blind the parent(s) or guardians(s) of 
the subject. The Vaccine Preparer will then pass the syringe to the Vaccinator in an 
adjacent room who will administer the vaccination. After administering the vaccination to 
the subject the Vaccinator will enter the treatment number administered to the subject on 
the clinic form. 

Subjects who cannot be vaccinated on the originally scheduled date (see Section 4.6.1) 
will be vaccinated within 7 days and undergo all study procedures for the visit on the 
same day as vaccination. In the particular case of any child found to be febrile (axillary 
temperature = 37.5°C), a blood slide will be taken to investigate for malaria. Children 
will be treated as appropriate for their condition and will be followed up until resolution 
of any symptoms and be vaccinated if their clinical symptoms resolve within 7 days. 

Those who cannot be re-vaccinated within 7 days of their scheduled date will continue all 
study procedures apart from receiving further study vaccinations. 

5.5. 
Home follow-up visits for assessment of reactogenicity (7day 
follow-up period) 
Trained field workers under the supervision of the Principal Investigators will visit each 
enrolled child at daily intervals for Days 1 to 5 post the first vaccination; a study clinician 
will examine the child in the clinic on Day 6 post first vaccination. For all other doses, 
the field workers will visit each enrolled child at daily intervals for Days 1 to 6 post each 
vaccination (see below in detailed study procedure; Section 5.11). In the event that the 
field worker finds any Grade 3 solicited general or unsolicited symptoms, the volunteer 
will be brought to the clinic for examination by a study clinician. Any further clinical 
data, including treatment provided, will be written on diary cards and clinic forms and 
transcribed onto the CRF. If the physician finds that the volunteer has experienced an 
SAE the appropriate measures will be taken to report this (See Section 8.7). 

Diary cards will be checked and verified by the Principal Investigators or designate 
before transcription onto CRFs after the 7-day follow-up. The Principal Investigators 
have a primary responsibility for the data transcribed onto the CRFs. Unresolved AEs 
will be followed-up by field workers until resolution under the supervision of the 
Principal Investigator and data will be entered onto the CRF. The procedures and 
frequency of visits will be outlined in an SOP at the investigators. sites. 

Analgesics/antipyretics will be provided to trained field workers for the treatment of 
children with injection site pain and fever and their use will be documented. 
Parent(s)/guardian(s) will not routinely be provided with these medications. 

66 
CARS Id : CLIN_200510_919/ Version : 2.5,Admin. QC/ Modify Date : 05/07/2006 


CONFIDENTIAL 

106367 (Malaria-047) 
Amendment 1: 04 July 2006 

5.6. 
Monitoring of hematological and biochemical laboratory 
parameters 
Hematological and biochemical parameters will be documented on the CRF. For all 
values outside the acceptable limit (refer to Table 18), the reason and/or clinical condition 
will be documented. Results of hematological and biochemical laboratory tests will be 
reviewed as soon as they are generated. Any value outside the normal range will be 
managed as appropriate by a medically qualified individual under the supervision of the 
Principal Investigator (refer to Section 8.6). Guidance on when to report abnormalities as 
SAEs is given in Section 8.3. 

5.7. 
Surveillance for SAEs (all subjects) 
5.7.1. 
At health facilities 
Morbidity surveillance will be in place for this trial. The source of primary outpatient and 
inpatient care for the study participants in Kintampo and Agogo will be, respectively, the 
Kintampo District Hospital (see Section 4.1.2.2) and the Agogo Presbyterian Hospital 
(see Section 4.1.1.2). The study sites surveillance systems will provide a comprehensive 
recording of all outpatient attendances, the investigational results, diagnosis and 
management. Prior to the start of the study, all parent(s)/guardian(s) of volunteers will be 
educated on the appropriate action they should take if their child becomes unwell at any 
time during the study period. They will be asked not to medicate their child at home, but 
to seek medical care at the clinic. 

A clinically qualified person will be available 24 hours per day at both hospitals to attend 
study participants when they present and to ensure complete investigation and 
documentation of the attendance. 

All children attending as outpatients within the age range of the trial will be asked if the 
child is in this study and to provide the child.s vaccine study identity card (see Section 

5.3.2 for details of identity cards). If the identity cards are not available, the identity of 
the child will be confirmed against details collected at enrollment to the trial. 
The child will be fully assessed by an appropriately clinically qualified person. This 
assessment will be recorded on hospital documents. These documents will provide a 
record of the child.s name and study number, key symptoms and signs, axillary 
temperature, results of the laboratory tests and imaging examinations available at the time 
of form completion, the diagnosis, the treatment prescribed and will state whether 
hospital admission was required. 

These forms will be reviewed by the Principal Investigators or their delegate. If it is 
necessary to notify any of these consultations as an SAE, the Principal Investigator or 
delegate will review the child as necessary and complete an SAE form to notify the event 
(as specified in Section 8.5). 

Children requiring inpatient care will be admitted to the Kintampo District Hospital or 
Agogo Presbyterian Hospital. Their clinical course, treatment and results of further 

67 
CARS Id : CLIN_200510_919/ Version : 2.5,Admin. QC/ Modify Date : 05/07/2006 


CONFIDENTIAL 

106367 (Malaria-047) 
Amendment 1: 04 July 2006 

investigations will be documented in their hospital records. The hospital records and 
inpatient surveillance will be the source documents for the SAE reports. When necessary, 
children will be followed to resolution of SAEs as outpatients. 

5.7.2. In the community 
Up to Clinic Visit 9 volunteers will be seen at least monthly at clinic visits or by field 
workers, and for 6 days following each dose by fieldworkers. After Clinic Visit 9, capture 
of SAEs will be enhanced by means of monthly visits by field workers and a final Clinic 
Visit at Month 19 (Clinic Visit 10) 

During the field worker visits, the children.s parent(s)/guardian(s) will be asked 
retrospectively if any SAEs occurred since the last visit and this information will be 
recorded. Unreported SAEs detected in this way will be investigated and reported by the 
Principal Investigators or their delegate on the corresponding SAE forms (see Section 
5.8). In the case of a death which has occurred at home, supplementary information will 
be gained using the verbal autopsy technique. The verbal autopsy will be conducted 
according to previously published methods and detailed in the SOPs on file with the 
investigators [Smith 1991]. 

If any child is reported to be unwell at the time of a visit, the field worker will advise the 
parent(s)/guardian(s) to seek care at the clinic. In the event that a child is seriously ill, the 
field worker will inform the Principal Investigators or their designate, and transport will 
be arranged to clinic, if judged appropriate by the responsible clinician. 

5.8. Provision of health care 
For children in the trial, all primary health care will be conducted by physicians at 
Kintampo District Hospital and Agogo Presbyterian Hospital. This system will capture 
AEs up to 30 days post each vaccination and unsolicited SAEs during the whole course 
of the trial. 

Contact details for the relevant PI will be provided to parent(s)/guardian(s) on the ICF. 
Medical attention is available on a 24-hour basis, seven days a week at the clinics. 
Children requiring inpatient care will be admitted to the ward. Laboratory and 
radiological investigation will be carried out when appropriate. Treatment for medical 
conditions will be given according to the standard treatment regimens of Ghana. A 
detailed description of the healthcare system available in the study area is provided in 
Section 4.1.1.2 for KCCR/SMS and Section 4.1.2.2 for KHRC. Children requiring 
specialized care or investigation unavailable locally will be transported to KATH, 
Kumasi. In case of referral, all history, physical examination and laboratory findings 
available will be provided to the parent(s)/guardian(s) and the referral physician. 

Any expenses . including transport . incurred by the parents/guardians of study 
participants for the purpose of obtaining a diagnosis of an adverse event as well as for 
clinical care related to acute conditions will be borne by the study. Long-term care for 
chronic conditions unrelated to study procedures will be delivered following local 
guidelines with no financial support from the study. 

68 
CARS Id : CLIN_200510_919/ Version : 2.5,Admin. QC/ Modify Date : 05/07/2006 


CONFIDENTIAL 

106367 (Malaria-047) 
Amendment 1: 04 July 2006 

5.8.1. Management and treatment of malaria in all subjects 
All children with suspected malaria will have a blood sample taken for confirmation of 
infection by blood smear reading. Children with malaria that can be treated with oral 
medication will receive a 6-dose regimen of artesunate/amodiaquine, as advocated by the 
Ministry of Health of Ghana. 

Children who require inpatient care or systemic treatment will receive treatment with 
intravenous or intramuscular quinine, which is standard practice, recommended by WHO 
and effective therapy in Ghana. 

5.8.2. Measles and Yellow Fever vaccination 
The EPI of WHO recommends administration of Yellow Fever vaccine and Measles 
vaccine to children at 9 months of age in Ghana. Vaccination with trial vaccines will be 
planned so as to ensure that administration of trial vaccines to children (i.e. 
RTS,S/AS02D, RTS,S/AS01E or Rabies vaccine) does not interfere with the 
administration of EPI vaccines. No trial vaccination will be administered within 14 days 
of an EPI vaccine (refer to Sections 4.4, 4.5 and 4.6). 

5.8.3. Referring of excluded volunteers to medical care 
If a volunteer is found to have a medical condition that excludes them from the trial, their 
parent(s)/guardian(s) will be informed at a private appointment with a member of the 
clinical staff of the research team. The clinical staff member will take as much time as is 
required to explain the condition, including its severity, potential causes, long-term 
implications, impact on current and future lifestyle of both the child and the 
parent(s)/guardian(s) and evaluation and treatment options. Once it is clear that the 
parent(s)/guardian(s) understand the medical condition, the clinical staff member will 
develop an evaluation and treatment plan with the parent(s)/guardian(s) and ensure that 
the options are understood. If necessary, children will be transported to KATH, Kumasi. 

Any expenses . including transport . incurred by the parents/guardians of study 
participants for the purpose diagnosis as well as for clinical care related to an acute 
conditions will be borne by the study. Long-term care for chronic conditions unrelated to 
study procedures will be delivered following local guidelines with no financial support 
from the study. 

5.9. Subject identification 
Subject numbers will be issued sequentially to subjects at screening. Treatment numbers 
are also assigned sequentially to eligible children at the time of Dose 1 starting with the 
lowest number in order of administration of dose. 

Subject numbers will be issued consecutively to all children who are consented for 
screening. To identify the child at subsequent contacts, each child.s parent(s)/guardian(s) 
will be issued with an identification card bearing the child.s subject number with the 
picture of the parent(s)/guardian(s) with the child attached to it. 

69 
CARS Id : CLIN_200510_919/ Version : 2.5,Admin. QC/ Modify Date : 05/07/2006 


CONFIDENTIAL 

106367 (Malaria-047) 
Amendment 1: 04 July 2006 

Vials of RTS,S/AS02D, RTS,S/AS01E and Rabies vaccine will be identified by a 
treatment number. The unique treatment number will identify all doses of the vaccine 
administered to each subject. The treatment number will be issued sequentially at Clinic 
Visit 2. The treatment number will be recorded on the clinic form and subsequently the 
case report form documenting the linkage between the subject number and the treatment 
number. 

70 
CARS Id : CLIN_200510_919/ Version : 2.5,Admin. QC/ Modify Date : 05/07/2006 


CONFIDENTIAL 

106367 (Malaria-047) 
Amendment 1: 04 July 2006 

5.10. Outline of study procedures 
Table 5 List of study procedures: children to receive RTS,S/AS01E or RTS,S/AS02D on a 0, 1-month schedule 
SCREEN PRIMARY STUDY PHASE EXTENDED FOLLOW-UP 
Study Month Month 
0 
Month 
1 
Month 
2 
Month 
3 
Months 
4 to 6 
Month 
7 
Month 
8 
Month 
9 
Month 
10 
Months 
11 to 18 
Month 
19 
Study Day -28 to 0 0 1 to 5 6 30 31 to 36 60 90 
Clinic Visit 1 2 3 4 5 6 7 8 9 10 
Field worker Visit code # 21 to 25 26 to 31 38 to 40 47 48 to 55 
STUDY PROCEDURES 
Informed consent . 
Medical History . 
. 
. 
. 
. 
. 
. 
. 
. 
Vital Signs . 
. 
. 
. 
. 
. 
. 
. 
. 
Complete physical examination . 
. 
. 
. 
. 
. 
. 
. 
. 
. 
Measure body weight . 
. 
. 
. 
. 
. 
. 
. 
. 
Assign Subject Number . 
Prevaccination temperature . 
. 
Check inclusion/exclusion criteria . 
. 
Check elimination criteria . 
. 
. 
. 
. 
. 
. 
. 
. 
Check contraindications to vaccination . 
. 
Randomization . 
Administer RTS,S/AS02D or RTS,S/AS01E . 
. 
Recording of concomitant medication . c . c . c . c . c . c . c . c . c . c . c . c . d . d 
SAFETY DATA COLLECTION 
Recording of solicited symptoms (Investigator) . 
. 
. 
Recording of solicited symptoms (Field Workers) . 
. 
Recording of unsolicited AEs within 1 month post-vaccination 
(Investigator) . 
. 
. 
. 
Morbidity surveillance/recording of SAEs .b . 
. 
. 
. 
. 
. 
. 
. 
. 
. 
. 
. 
. 
. 
SAFETY LABS 
Complete blood count a . 
. e . 
. 
. 
. 
Creatinine, ALT . 
. e . 
. 
. 
. 
INVESTIGATIONAL ASSAYS 
Antibodies to CS . 
. 
. 
. 
. 
Antibodies to HBs . 
. 
. 
Cell-Mediated Immunity . 
. 
FINAL ANALYSIS . 
STUDY CONCLUSION . 


Please refer to footnotes following Table 7 

71 
CARS Id : CLIN_200510_919/ Version : 2.5,Admin. QC/ Modify Date : 05/07/2006 


CONFIDENTIAL 

106367 (Malaria-047) 
Amendment 1: 04 July 2006 

Table 6 
List of study procedures: children to receive RTS,S/AS01E or Rabies vaccine or RTS,S/AS02D on a 0, 1, 2-month 
schedule 

SCREEN PRIMARY STUDY PHASE EXTENDED FOLLOW-UP 
Study Month Month 
0 
Month 
1 
Month 
2 
Month 
3 
Months 
4 to 6 
Month 
7 
Month 
8 
Month 
9 
Month 
10 
Months 
11 to 18 
Month 
19 
Study Day -28 to 0 0 1 to 5 6 30 31 to 36 60 61 to 66 90 
Clinic Visit 1 2 3 4 5 6 7 8 9 10 
Field worker Visit code # 21 to 25 26 to 31 32 to 37 38 to 40 47 48 to 55 
STUDY PROCEDURES 
Informed consent . 
Medical History . 
. 
. 
. 
. 
. 
. 
. 
. 
Vital Signs . 
. 
. 
. 
. 
. 
. 
. 
. 
Complete physical examination . 
. 
. 
. 
. 
. 
. 
. 
. 
. 
Measure body weight . 
. 
. 
. 
. 
. 
. 
. 
. 
Assign Subject Number . 
Prevaccination temperature . 
. 
. 
Check inclusion/exclusion criteria . 
. 
Check elimination criteria . 
. 
. 
. 
. 
. 
. 
. 
. 
Check contraindications to vaccination . 
. 
. 
Randomization . 
Administer RTS,S/AS01E or Rabipur Rabies vaccine or 
RTS,S/AS02D1 . 
. 
. 
Recording of concomitant medication . c . c . c . c . c . c . c . c . c . c .c . c . c . d . d 
SAFETY DATA COLLECTION 
Recording of solicited symptoms (Investigator) . 
. 
. 
. 
Recording of solicited symptoms (Field Workers) . 
. 
. 
Recording of unsolicited AEs within 1 month postvaccination 
(Investigator) . 
. 
. 
. 
. 
Morbidity surveillance/recording of SAEs . b . 
. 
. 
. 
. 
. 
. 
. 
. 
. 
. 
. 
. 
. 
. 
SAFETY LABS 
Complete blood count a . 
. 
e . 
. 
. 
. 
Creatinine, ALT . 
. 
e . 
. 
. 
. 
INVESTIGATIONAL ASSAYS 
Antibodies to CS . 
. 
. 
. 
. 
Antibodies to HBs . 
. 
. 
Cell-Mediated Immunity . 
. 
FINAL ANALYSIS . 
STUDY CONCLUSION . 


Please refer to footnotes following Table 7 

1 The Rabies vaccine will only be used at Kintampo-KHRC; The RTS,S/AS02D vaccine will be used at Kumasi-KCCR/SMS. 

Amended (04 July 2006) 

72 
CARS Id : CLIN_200510_919/ Version : 2.5,Admin. QC/ Modify Date : 05/07/2006 


CONFIDENTIAL 

106367 (Malaria-047) 
Amendment 1: 04 July 2006 

Table 7 List of study procedures: children to receive RTS,S/AS01E or RTS,S/AS02D on a 0, 1, 7-month schedule 

SCREEN PRIMARY STUDY PHASE EXTENDED FOLLOW-UP 
Study Month Month 
0 
Month 
1 
Month 
2 
Month 
3 
Months 
4 to 6 
Month 
7 
Month 
8 
Month 
9 
Month 
10 
Months 
11 to 18 
Month 
19 
Study Day -28 to 0 0 1 to 5 6 30 31 to 36 60 90 
Clinic Visit 1 2 3 4 5 6 7 8 9 10 
Field worker Visit code # 21 to 25 26 to 31 38 to 40 41 to 46 47 48 to 55 
STUDY PROCEDURES 
Informed consent . 
Medical History . 
. 
. 
. 
. 
. 
. 
. 
. 
Vital Signs . 
. 
. 
. 
. 
. 
. 
. 
. 
Complete physical examination . 
. 
. 
. 
. 
. 
. 
. 
. 
. 
Measure body weight . 
. 
. 
. 
. 
. 
. 
. 
. 
Assign Subject Number . 
Prevaccination temperature . 
. 
. 
Check inclusion/exclusion criteria . 
. 
Check elimination criteria . 
. 
. 
. 
. 
. 
. 
. 
. 
Check contraindications to vaccination . 
. 
. 
Randomization . 
Administer RTS,S/AS02D or RTS,S/AS01E . 
. 
. 
Recording of concomitant medication . c . c . c . c . c . c . c . c . c . c . c . c . c . d . d 
SAFETY DATA COLLECTION 
Recording of solicited symptoms (Investigator) . 
. 
. 
. 
Recording of solicited symptoms (Field Workers) . 
. 
. 
Recording of unsolicited AEs within 1 month postvaccination 
(Investigator) . 
. 
. 
. 
. 
Morbidity surveillance/recording of SAEs .b . 
. 
. 
. 
. 
. 
. 
. 
. 
. 
. 
. 
. 
. 
. 
SAFETY LABS 
Complete blood count a . 
. 
e . 
. 
. 
. 
Creatinine, ALT . 
. 
e . 
. 
. 
. 
INVESTIGATIONAL ASSAYS 
Antibodies to CS . 
. 
. 
. 
. 
Antibodies to HBs . 
. 
. 
Cell-Mediated Immunity . 
. 
FINAL ANALYSIS . 
STUDY CONCLUSION . 


Please refer to footnotes following this table. 

73 
CARS Id : CLIN_200510_919/ Version : 2.5,Admin. QC/ Modify Date : 05/07/2006 


CONFIDENTIAL 

106367 (Malaria-047) 
Amendment 1: 04 July 2006 

Footnotes for Table 5, Table 6 and Table 7: 

#: Field Worker visit code numbers are designated in order from the beginning to the end of the study period; they are not necessarily sequential. • is used to indicate a study procedure that requires documentation in the individual 
CRF and . is used to indicate a study procedure that does not require documentation in the individual CRF. 

a: includes analysis of hemoglobin, total white cell count and platelets 
b: SAEs related to study procedures will be collected 
c: all medications required by protocol to be recorded at these visits 
d: record administration of immunosuppressants or other immune-modifying drugs during this period (for corticosteroids this means prednisone or equivalent, = 0.5 mg/kg/day. Inhaled or topical steroids are allowed and should not 
be recorded. ALSO all immunoglobulins and blood products should be recorded during this period. 
e: only to be carried out on the first 100 children to present for this visit 
74 
CARS Id : CLIN_200510_919/ Version : 2.5,Admin. QC/ Modify Date : 05/07/2006 


CONFIDENTIAL 

106367 (Malaria-047) 
Amendment 1: 04 July 2006 

It is the investigator.s responsibility to ensure that the intervals between visits/contacts 
are strictly followed. These intervals determine each subject.s evaluability in the 
according to protocol analyses (See Sections 4.3 to 4.6 and Section 10.5.2 for details of 
criteria for evaluability and cohorts to be analyzed). The intervals are tabulated in Table 
8, Table 9 and Table 10. 

Table 8 
Intervals between study stages/visits for children to receive 
RTS,S/AS01E or RTS,S/AS02D on a 0, 1-month schedule 

Interval Length of interval 
(Visit 1.Visit 2) 
(Visit 2.Visit 4) 
(Visit 4.Visit 5) 
(Visit 2.Visit 9) 
(Visit 2.Visit 10) 
0 to 28 days 
21 to 35 days 
21 to 35 days 
10 months ± 1 month 
19 months ± 1 month 

Table 9 
Intervals between study stages/visits for children to receive 
RTS,S/AS01E or Rabies vaccine or RTS,S/AS02D on a 0, 1, 2-month 
schedule Amended (04 July 2006) 

Interval Length of interval 
(Visit 1.Visit 2) 
(Visit 2.Visit 4) 
(Visit 4.Visit 5) 
(Visit 5.Visit 6) 
(Visit 2.Visit 9) 
(Visit 2.Visit 10) 
0 to 28 days 
21 to 35 days 
21 to 35 days 
21 to 35 days 
10 months ± 1 month 
19 months ± 1 month 

Table 10 Intervals between study stages/visits for children to receive 
RTS,S/AS01E or RTS,S/AS02D on a 0, 1, 7-month schedule 

Interval Length of interval 
(Visit 1.Visit 2) 
(Visit 2.Visit 4) 
(Visit 4.Visit 5) 
(Visit 4.Visit 7) 
(Visit 7.Visit 8) 
(Visit 2.Visit 9) 
(Visit 2.Visit 10) 
0 to 28 days 
21 to 35 days 
21 to 35 days 
6 months ± 2 weeks 
21 to 35 days 
10 months ± 1 month 
19 months ± 1 month 

5.11. Detailed description of study stages/visits 
When materials are provided by GSK Biologicals, it is MANDATORY that all clinical 
samples (including serum samples) will be collected and stored using exclusively those 
materials in the appropriate manner. The use of other materials could result in the 
exclusion of the subject from the ATP analysis (See Section 10.5.2 for definition of study 
cohorts to be evaluated). The investigator must ensure that his/her personnel and the 
laboratory(ies) under his/her supervision comply with this requirement. However, when 
GSK Biologicals does not provide material for collecting and storing clinical samples, 
then appropriate materials from the investigator.s site are to be used. Refer to Appendix 
D and Appendix E. 

75 
CARS Id : CLIN_200510_919/ Version : 2.5,Admin. QC/ Modify Date : 05/07/2006 


CONFIDENTIAL 

106367 (Malaria-047) 
Amendment 1: 04 July 2006 

The vaccinees will be observed closely for at least 60 minutes, with appropriate medical 
treatment readily available in case of an anaphylactic reaction following the 
administration of vaccines. 

The subjects. parents/guardians will be instructed to contact the investigator immediately 
should they/ the subject manifest any signs or symptoms they perceive as serious. 

Table 11 
Summary of blood sampling timepoints and volumes to be 
collected; children to receive RTS,S/AS01E or RTS,S/AS02D on a 
0, 1-month schedule 

Sampling 
Timepoint 
Tests to be 
carried out 
Total volume of 
blood required 
CV 1 (Screening) Safety labs 
Antibodies to CS 
Antibodies to HBs 
1 mL 
CV 3* Safety labs* 1 mL* 
CV 5 Safety labs 
Antibodies to CS 
Antibodies to HBs 
CMI 
5 mL 
CV 7 Safety labs 
Antibodies to CS 
1 mL 
CV 9 Safety labs 
Antibodies to CS 
1 mL 
CV 10 Safety labs 
Antibodies to CS 
Antibodies to HBs 
CMI 
5 mL 

* This test only to take place on the first 100 children vaccinated 
CV: Clinic Visit CMI: Cell Mediated Immunity 
76 
CARS Id : CLIN_200510_919/ Version : 2.5,Admin. QC/ Modify Date : 05/07/2006 


CONFIDENTIAL 

106367 (Malaria-047) 
Amendment 1: 04 July 2006 

Table 12 
Summary of blood sampling timepoints and volumes to be 
collected; children to receive RTS,S/AS01E or Rabies vaccine or 
RTS,S/AS02D on a 0, 1, 2-month schedule 

Sampling 
Timepoint 
Tests to be 
carried out 
Total volume of 
blood required 
CV 1 (Screening) Safety labs 
Antibodies to CS 
Antibodies to HBs 
1 mL 
CV 3* Safety labs* 1 mL* 
CV 6 Safety labs 
Antibodies to CS 
Antibodies to HBs 
CMI 
5 mL 
CV 7 Safety labs 
Antibodies to CS 
1 mL 
CV 9 Safety labs 
Antibodies to CS 
1 mL 
CV 10 Safety labs 
Antibodies to CS 
Antibodies to HBs 
CMI 
5 mL 

* This test only to take place on the first 100 children vaccinated 
CV: Clinic Visit CMI: Cell Mediated Immunity 
Amended (04 July 2006) 

Table 13 
Summary of blood sampling timepoints and volumes to be 
collected; children to receive RTS,S/AS01E or RTS,S/AS02D on a 
0, 1, 7-month schedule 

Sampling 
Timepoint 
Tests to be 
carried out 
Total volume of 
blood required 
CV 1 (Screening) Safety labs 
Antibodies to CS 
Antibodies to HBs 
1 mL 
CV 3* Safety labs* 1 mL* 
CV 7 Safety labs 
Antibodies to CS 
1 mL 
CV 8 Safety labs 
Antibodies to CS 
Antibodies to HBs 
CMI 
5 mL 
CV 9 Safety labs 
Antibodies to CS 
1 mL 
CV 10 Safety labs 
Antibodies to CS 
Antibodies to HBs 
CMI 
5 mL 

* This test only to take place on the first 100 children vaccinated 
CV: Clinic Visit CMI: Cell Mediated Immunity 
77 
CARS Id : CLIN_200510_919/ Version : 2.5,Admin. QC/ Modify Date : 05/07/2006 


CONFIDENTIAL 

106367 (Malaria-047) 
Amendment 1: 04 July 2006 

5.11.1. 
Study visits for children to receive RTS,S/AS01E or RTS,S/AS02D 
on a 0, 1-month schedule 
Clinic Visit 1: Screening 

Day -28 to Day 0 

• 
Obtain signed, dated, thumb printed informed consent from the parent(s)/guardians 
• 
Check inclusion/exclusion criteria 
• 
Carry out physical examination, take medical history, measure body weight, record 
vital signs 
• 
Assign subject number 
• 
Record any SAEs that may have occurred as a result of study procedures 
• 
Venous blood sample to collect 1 mL blood for analysis of: 
- hematology (complete blood count) 
- biochemistry (creatinine and ALT) 
- serology (antibodies to CS, HBs) 
Clinic Visit 2: Vaccination 1 

Day 0 

• 
Check study identification card of vaccinee 
• 
Carry out physical examination, take medical history, measure body weight, record 
vital signs 
• 
Check inclusion/exclusion criteria 
• 
Check contraindications to vaccination 
• 
Check elimination criteria 
• 
Record pre-vaccination body temperature 
• 
Randomize subjects 
• 
Administer the first dose of RTS,S/AS01E or RTS,S/AS02D intramuscularly in the 
left deltoid 
Each child will be assessed for at least 60 minutes after vaccination to evaluate and treat 
any acute adverse events. 

• 
Record any post-vaccination solicited symptoms 
• 
Record any post-vaccination unsolicited adverse events 
• 
Record any post-vaccination SAEs 
• 
Record concomitant medication 
78 
CARS Id : CLIN_200510_919/ Version : 2.5,Admin. QC/ Modify Date : 05/07/2006 


CONFIDENTIAL 
106367 (Malaria-047) 
Amendment 1: 04 July 2006 

Field worker post vaccination follow-up visits 21 to 25 

Days 1, 2, 3, 4, and 5 

• 
Check study identification card of vaccinee 
• 
Record axillary temperature of subject 
• 
Record local (pain and swelling at the injection site) and general (fever, irritability / 
fussiness, drowsiness, loss of appetite) solicited adverse events 
• 
Record SAEs experienced by the vaccinee since the last visit 
• 
Record unsolicited adverse events experienced by the vaccinee since the last visit 
• 
Record concomitant medication 
Clinic Visit 3: Post Dose 1 follow-up visit in Clinic 

Day 6 

• 
Check study identification card of vaccinee 
• 
Carry out physical examination 
• 
Record axillary temperature of subject 
• 
Record local (pain and swelling at the injection site) and general (fever, irritability / 
fussiness, drowsiness, loss of appetite) solicited adverse events 
• 
Record SAEs experienced by the vaccinee since the last visit 
• 
Record unsolicited adverse events experienced by the vaccinee since the last visit 
• 
Check elimination criteria 
• 
Record concomitant medication 
• 
Blood sample to collect a minimum 1 mL blood for analysis of: 
- hematology (complete blood count) 
- biochemistry (creatinine and ALT) 
Clinic Visit 4: Vaccination 2 

Day 30 

• 
Check study identification card of vaccinee 
• 
Carry out physical examination, take medical history, measure body weight, record 
vital signs 
• 
Check contraindications to vaccination 
• 
Check elimination criteria 
• 
Record unsolicited adverse events experienced by the vaccinee since the last visit 
• 
Record pre-vaccination body temperature 
• 
Administer the second dose of RTS,S/AS01E or RTS,S/AS02D intramuscularly in 
the left deltoid 
79 

CARS Id : CLIN_200510_919/ Version : 2.5,Admin. QC/ Modify Date : 05/07/2006 


CONFIDENTIAL 

106367 (Malaria-047) 
Amendment 1: 04 July 2006 

Each child will be assessed for at least 60 minutes after vaccination to evaluate and treat 
any acute adverse events. 

• 
Record any post-vaccination solicited symptoms 
• 
Record any post-vaccination unsolicited adverse events 
• 
Record any post-vaccination SAEs 
• 
Record concomitant medication 
Field worker post vaccination follow-up visits 26 to 31 

Days 31, 32, 33, 34, 35 and 36 

• 
Check study identification card of vaccinee 
• 
Record axillary temperature of subject 
• 
Record local (pain and swelling at the injection site) and general (fever, irritability / 
fussiness, drowsiness, loss of appetite) solicited adverse events 
• 
Record SAEs experienced by the vaccinee since the last visit 
• 
Record unsolicited adverse events experienced by the vaccinee since the last visit 
• 
Record concomitant medication 
Clinic Visit 5 

Day 60 

• 
Check study identification card of vaccinee 
• 
Carry out physical examination, take medical history, measure body weight, record 
vital signs 
• 
Record axillary temperature of subject 
• 
Record SAEs experienced by the vaccinee since the last visit 
• 
Record unsolicited adverse events experienced by the vaccinee since the last visit 
• 
Check elimination criteria 
• 
Record concomitant medication 
• 
Blood sample to collect 5 mL blood for analysis of: 
- hematology (complete blood count) 
- biochemistry (creatinine and ALT) 
- serology (antibodies to CS, HBs) 
- cell-mediated immunity 
Clinic Visit 6 

Day 90 

• 
Check study identification card of vaccinee 
80 
CARS Id : CLIN_200510_919/ Version : 2.5,Admin. QC/ Modify Date : 05/07/2006 


CONFIDENTIAL 

106367 (Malaria-047) 
Amendment 1: 04 July 2006 

• 
Carry out physical examination, take medical history, measure body weight, record 
vital signs 
• 
Record axillary temperature of subject 
• 
Record SAEs experienced by the vaccinee since the last visit 
• 
Check elimination criteria 
• 
Record concomitant medication 
Field worker follow-up visits 38, 39, 40 

Months 4, 5, 6 

• 
Check study identification card of vaccinee 
• 
Record axillary temperature of subject 
• 
Record SAEs experienced by the vaccinee since the last visit 
• 
Record concomitant medication 
Clinic Visit 7 

Month 7 

• 
Check study identification card of vaccinee 
• 
Carry out physical examination, take medical history, measure body weight, record 
vital signs 
• 
Record axillary temperature of subject 
• 
Record SAEs experienced by the vaccinee since the last visit 
• 
Check elimination criteria 
• 
Record concomitant medication 
• 
Blood sample to collect 1 mL blood for analysis of: 
- hematology (complete blood count) 
- biochemistry (creatinine and ALT) 
- serology (antibodies to CS) 
Clinic Visit 8 

Month 8 

• 
Check study identification card of vaccinee 
• 
Carry out physical examination, take medical history, measure body weight, record 
vital signs 
• 
Record axillary temperature of subject 
• 
Record SAEs experienced by the vaccinee since the last visit 
• 
Check elimination criteria 
81 

CARS Id : CLIN_200510_919/ Version : 2.5,Admin. QC/ Modify Date : 05/07/2006 


CONFIDENTIAL 
• Record concomitant medication 
106367 (Malaria-047) 
Amendment 1: 04 July 2006 
Field worker follow-up visit 47 
Month 9 

• 
Check study identification card of vaccinee 
• 
Record axillary temperature of subject 
• 
Record SAEs experienced by the vaccinee since the last visit 
• 
Record concomitant medication 
Clinic Visit 9 

Month 10 

• 
Check study identification card of vaccinee 
• 
Carry out physical examination, take medical history, measure body weight, record 
vital signs 
• 
Record axillary temperature of subject 
• 
Record SAEs experienced by the vaccinee since the last visit 
• 
Check elimination criteria 
• 
Record concomitant medication 
• 
Blood sample to collect 1 mL blood for analysis of: 
- hematology (complete blood count) 
- biochemistry (creatinine and ALT) 
- serology (antibodies to CS) 
Field worker follow-up visit 48, 49, 50, 51, 52, 53, 54, 55 

Months 11, 12, 13, 14, 15, 16, 17, 18 

• 
Check study identification card of vaccinee 
• 
Record axillary temperature of subject 
• 
Record SAEs experienced by the vaccinee since the last visit 
• 
Record concomitant medication 
Clinic Visit 10 

Month 19 

• 
Check study identification card of vaccinee 
• 
Carry out physical examination, take medical history, measure body weight, record 
vital signs 
• 
Record axillary temperature of subject 
• 
Record SAEs experienced by the vaccinee since the last visit 
82 
CARS Id : CLIN_200510_919/ Version : 2.5,Admin. QC/ Modify Date : 05/07/2006 


CONFIDENTIAL 
106367 (Malaria-047) 
Amendment 1: 04 July 2006 

• 
Check elimination criteria 
• 
Record concomitant medication 
• 
Blood sample to collect 5 mL blood for analysis of: 
- hematology (complete blood count) 
- biochemistry (creatinine and ALT) 
- serology (antibodies to CS, HBs) 
- cell-mediated immunity 
5.11.2. 
Study visits for children to receive RTS,S/AS01E or Rabies 
vaccine or RTS,S/AS02D on a 0, 1, 2-month schedule 
Amended (04 July 2006) 

Clinic Visit 1: Screening 

Week -28 to Day 0 

• 
Obtain signed, dated, thumb printed informed consent from the parent(s)/guardians 
• 
Check inclusion/exclusion criteria 
• 
Carry out physical examination, take medical history, measure body weight, record 
vital signs 
• 
Assign subject number 
• 
Record any SAEs that may have occurred as a result of study procedures 
• 
Venous blood sample to collect 1 mL blood for analysis of: 
- hematology (complete blood count) 
- biochemistry (creatinine and ALT) 
- serology (antibodies to CS, HBs) 
Clinic Visit 2: Vaccination 1 

Day 0 

• 
Check study identification card of vaccinee 
• 
Carry out physical examination, take medical history, measure body weight, record 
vital signs 
• 
Check inclusion/exclusion criteria 
• 
Check contraindications to vaccination 
• 
Check elimination criteria 
• 
Record pre-vaccination body temperature 
• 
Randomize subjects 
83 

CARS Id : CLIN_200510_919/ Version : 2.5,Admin. QC/ Modify Date : 05/07/2006 


CONFIDENTIAL 

106367 (Malaria-047) 
Amendment 1: 04 July 2006 

• 
Administer the first dose of RTS,S/AS01E or Rabies Vaccine or RTS,S/AS02D 
intramuscularly in the left deltoid Amended (04 July 2006) 
Each child will be assessed for at least 60 minutes after vaccination to evaluate and treat 
any acute adverse events. 

• 
Record any post-vaccination solicited symptoms 
• 
Record any post-vaccination unsolicited adverse events 
• 
Record any post-vaccination SAEs 
• 
Record concomitant medication 
Field worker post vaccination follow-up visits 21 to 25 

Days 1, 2, 3, 4, and 5 

• 
Check study identification card of vaccinee 
• 
Record axillary temperature of subject 
• 
Record local (pain and swelling at the injection site) and general (fever, irritability / 
fussiness, drowsiness, loss of appetite) solicited adverse events 
• 
Record SAEs experienced by the vaccinee since the last visit 
• 
Record unsolicited adverse events experienced by the vaccinee since the last visit 
• 
Record concomitant medication 
Clinic Visit 3: Post Dose 1 follow-up visit in Clinic 

Day 6 

• 
Check study identification card of vaccinee 
• 
Carry out physical examination 
• 
Record axillary temperature of subject 
• 
Record local (pain and swelling at the injection site) and general (fever, irritability / 
fussiness, drowsiness, loss of appetite) solicited adverse events 
• 
Record SAEs experienced by the vaccinee since the last visit 
• 
Record unsolicited adverse events experienced by the vaccinee since the last visit 
• 
Check elimination criteria 
• 
Record concomitant medication 
• 
Blood sample to collect a minimum 1 mL blood for analysis of: 
- hematology (complete blood count) 
- biochemistry (creatinine and ALT) 
84 

CARS Id : CLIN_200510_919/ Version : 2.5,Admin. QC/ Modify Date : 05/07/2006 


CONFIDENTIAL 
106367 (Malaria-047) 
Amendment 1: 04 July 2006 

Clinic Visit 4: Vaccination 2 

Day 30 

• 
Check study identification card of vaccinee 
• 
Carry out physical examination, take medical history, measure body weight, record 
vital signs 
• 
Check contraindications to vaccination 
• 
Check elimination criteria 
• 
Record unsolicited adverse events experienced by the vaccinee since the last visit 
• 
Record pre-vaccination body temperature 
• 
Administer the second dose of RTS,S/AS01E or Rabies Vaccine or RTS,S/AS02D 
intramuscularly in the left deltoid Amended (04 July 2006) 
Each child will be assessed for at least 60 minutes after vaccination to evaluate and treat 
any acute adverse events. 

• 
Record any post-vaccination solicited symptoms 
• 
Record any post-vaccination unsolicited adverse events 
• 
Record any post-vaccination SAEs 
• 
Record concomitant medication 
Field worker post vaccination follow-up visits 26 to 31 

Days 31, 32, 33, 34, 35 and 36 

• 
Check study identification card of vaccinee 
• 
Record axillary temperature of subject 
• 
Record local (pain and swelling at the injection site) and general (fever, irritability / 
fussiness, drowsiness, loss of appetite) solicited adverse events 
• 
Record SAEs experienced by the vaccinee since the last visit 
• 
Record unsolicited adverse events experienced by the vaccinee since the last visit 
• 
Record concomitant medication 
Clinic Visit 5: Vaccination 3 

Day 60 

• 
Check study identification card of vaccinee 
• 
Carry out physical examination, take medical history, measure body weight, record 
vital signs 
• 
Check contraindications to vaccination 
• 
Check elimination criteria 
• 
Record unsolicited adverse events experienced by the vaccinee since the last visit 
85 

CARS Id : CLIN_200510_919/ Version : 2.5,Admin. QC/ Modify Date : 05/07/2006 


CONFIDENTIAL 

106367 (Malaria-047) 
Amendment 1: 04 July 2006 

• 
Record pre-vaccination body temperature 
• 
Administer the third dose of RTS,S/AS01E or Rabies Vaccine or RTS,S/AS02D 
intramuscularly in the left deltoid Amended (04 July 2006) 
Each child will be assessed for at least 60 minutes after vaccination to evaluate and treat 
any acute adverse events. 

• 
Record any post-vaccination solicited symptoms 
• 
Record any post-vaccination unsolicited adverse events 
• 
Record any post-vaccination SAEs 
• 
Record concomitant medication 
Field worker post vaccination follow-up visits 32 to 37 

Days 61, 62, 63, 64, 65 and 66 

• 
Check study identification card of vaccinee 
• 
Record axillary temperature of subject 
• 
Record local (pain and swelling at the injection site) and general (fever, irritability / 
fussiness, drowsiness, loss of appetite) solicited adverse events 
• 
Record SAEs experienced by the vaccinee since the last visit 
• 
Record unsolicited adverse events experienced by the vaccinee since the last visit 
• 
Record concomitant medication 
Clinic Visit 6 

Day 90 

• 
Check study identification card of vaccinee 
• 
Carry out physical examination, take medical history, measure body weight, record 
vital signs 
• 
Record axillary temperature of subject 
• 
Record SAEs experienced by the vaccinee since the last visit 
• 
Record unsolicited adverse events experienced by the vaccinee since the last visit 
• 
Check elimination criteria 
• 
Record concomitant medication 
• 
Blood sample to collect 5 mL blood for analysis of: 
- hematology (complete blood count) 
- biochemistry (creatinine and ALT) 
- serology (antibodies to CS, HBs) 
- cell-mediated immunity 
86 

CARS Id : CLIN_200510_919/ Version : 2.5,Admin. QC/ Modify Date : 05/07/2006 


CONFIDENTIAL 
106367 (Malaria-047) 
Amendment 1: 04 July 2006 

Field worker follow-up visits 38, 39, 40 

Months 4, 5, 6 

• 
Check study identification card of vaccinee 
• 
Record axillary temperature of subject 
• 
Record SAEs experienced by the vaccinee since the last visit 
• 
Record concomitant medication 
Clinic Visit 7 

Month 7 

• 
Check study identification card of vaccinee 
• 
Carry out physical examination, take medical history, measure body weight, record 
vital signs 
• 
Record axillary temperature of subject 
• 
Record SAEs experienced by the vaccinee since the last visit 
• 
Check elimination criteria 
• 
Record concomitant medication 
• 
Blood sample to collect 1 mL blood for analysis of: 
- hematology (complete blood count) 
- biochemistry (creatinine and ALT) 
- serology (antibodies to CS) 
Clinic Visit 8 

Month 8 

• 
Check study identification card of vaccinee 
• 
Carry out physical examination, take medical history, measure body weight, record 
vital signs 
• 
Record axillary temperature of subject 
• 
Record SAEs experienced by the vaccinee since the last visit 
• 
Check elimination criteria 
• 
Record concomitant medication 
Field worker follow-up visit 47 

Month 9 

• 
Check study identification card of vaccinee 
• 
Record axillary temperature of subject 
• 
Record SAEs experienced by the vaccinee since the last visit 
87 
CARS Id : CLIN_200510_919/ Version : 2.5,Admin. QC/ Modify Date : 05/07/2006 


• 
CONFIDENTIAL 
Record concomitant medication 
106367 (Malaria-047) 
Amendment 1: 04 July 2006 
Clinic Visit 9 
Month 10 

• 
Check study identification card of vaccinee 
• 
Carry out physical examination, take medical history, measure body weight, record 
vital signs 
• 
Record axillary temperature of subject 
• 
Record SAEs experienced by the vaccinee since the last visit 
• 
Check elimination criteria 
• 
Record concomitant medication 
• 
Blood sample to collect 1 mL blood for analysis of: 
- hematology (complete blood count) 
- biochemistry (creatinine and ALT) 
- serology (antibodies to CS) 
Field worker follow-up visit 48, 49, 50, 51, 52, 53, 54, 55 

Months 11, 12, 13, 14, 15, 16, 17, 18 

• 
Check study identification card of vaccinee 
• 
Record axillary temperature of subject 
• 
Record SAEs experienced by the vaccinee since the last visit 
• 
Record concomitant medication 
Clinic Visit 10 

Month 19 

• 
Check study identification card of vaccinee 
• 
Carry out physical examination, take medical history, measure body weight, record 
vital signs 
• 
Record axillary temperature of subject 
• 
Record SAEs experienced by the vaccinee since the last visit 
• 
Check elimination criteria 
• 
Record concomitant medication 
• 
Blood sample to collect 5 mL blood for analysis of: 
- hematology (complete blood count) 
- biochemistry (creatinine and ALT) 
- serology (antibodies to CS, HBs) 
88 

CARS Id : CLIN_200510_919/ Version : 2.5,Admin. QC/ Modify Date : 05/07/2006 


CONFIDENTIAL 

106367 (Malaria-047) 
Amendment 1: 04 July 2006 

- 
cell-mediated immunity 

5.11.3. 
Study visits for children to receive RTS,S/AS01E or RTS,S/AS02D 
on a 0, 1, 7-month schedule 
Clinic Visit 1: Screening 

Week -28 to Day 0 

• 
Obtain signed, dated, thumb printed informed consent from the parent(s)/guardians 
• 
Check inclusion/exclusion criteria 
• 
Carry out physical examination, take medical history, measure body weight, record 
vital signs 
• 
Assign subject number 
• 
Record any SAEs that may have occurred as a result of study procedures 
• 
Venous blood sample to collect 1 mL blood for analysis of: 
- hematology (complete blood count) 
- biochemistry (creatinine and ALT) 
- serology (antibodies to CS, HBs) 
Clinic Visit 2: Vaccination 1 

Day 0 

• 
Check study identification card of vaccinee 
• 
Carry out physical examination, take medical history, measure body weight, record 
vital signs 
• 
Check inclusion/exclusion criteria 
• 
Check contraindications to vaccination 
• 
Check elimination criteria 
• 
Record pre-vaccination body temperature 
• 
Randomize subjects 
• 
Administer the first dose of RTS,S/AS01E or RTS,S/AS02D intramuscularly in the 
left deltoid 
Each child will be assessed for at least 60 minutes after vaccination to evaluate and treat 
any acute adverse events. 

• 
Record any post-vaccination solicited symptoms 
• 
Record any post-vaccination unsolicited adverse events 
• 
Record any post-vaccination SAEs 
• 
Record concomitant medication 
89 
CARS Id : CLIN_200510_919/ Version : 2.5,Admin. QC/ Modify Date : 05/07/2006 


CONFIDENTIAL 
106367 (Malaria-047) 
Amendment 1: 04 July 2006 

Field worker post vaccination follow-up visits 21 to 25 

Days 1, 2, 3, 4, and 5 

• 
Check study identification card of vaccinee 
• 
Record axillary temperature of subject 
• 
Record local (pain and swelling at the injection site) and general (fever, irritability / 
fussiness, drowsiness, loss of appetite) solicited adverse events 
• 
Record SAEs experienced by the vaccinee since the last visit 
• 
Record unsolicited adverse events experienced by the vaccinee since the last visit 
• 
Record concomitant medication 
Clinic Visit 3: Post Dose 1 follow-up visit in Clinic 

Day 6 

• 
Check study identification card of vaccinee 
• 
Carry out physical examination 
• 
Record axillary temperature of subject 
• 
Record local (pain and swelling at the injection site) and general (fever, irritability / 
fussiness, drowsiness, loss of appetite) solicited adverse events 
• 
Record SAEs experienced by the vaccinee since the last visit 
• 
Record unsolicited adverse events experienced by the vaccinee since the last visit 
• 
Check elimination criteria 
• 
Record concomitant medication 
• 
Blood sample to collect a minimum 1 mL blood for analysis of: 
- hematology (complete blood count) 
- biochemistry (creatinine and ALT) 
Clinic Visit 4: Vaccination 2 

Day 30 

• 
Check study identification card of vaccinee 
• 
Carry out physical examination, take medical history, measure body weight, record 
vital signs 
• 
Check contraindications to vaccination 
• 
Check elimination criteria 
• 
Record unsolicited adverse events experienced by the vaccinee since the last visit 
• 
Record pre-vaccination body temperature 
• 
Administer the second dose of RTS,S/AS01E or RTS,S/AS02D intramuscularly in 
the left deltoid 
90 

CARS Id : CLIN_200510_919/ Version : 2.5,Admin. QC/ Modify Date : 05/07/2006 


CONFIDENTIAL 

106367 (Malaria-047) 
Amendment 1: 04 July 2006 

Each child will be assessed for at least 60 minutes after vaccination to evaluate and treat 
any acute adverse events. 

• 
Record any post-vaccination solicited symptoms 
• 
Record any post-vaccination unsolicited adverse events 
• 
Record any post-vaccination SAEs 
• 
Record concomitant medication 
Field worker post vaccination follow-up visits 26 to 31 

Days 31, 32, 33, 34, 35 and 36 

• 
Check study identification card of vaccinee 
• 
Record axillary temperature of subject 
• 
Record local (pain and swelling at the injection site) and general (fever, irritability / 
fussiness, drowsiness, loss of appetite) solicited adverse events 
• 
Record SAEs experienced by the vaccinee since the last visit 
• 
Record unsolicited adverse events experienced by the vaccinee since the last visit 
• 
Record concomitant medication 
Clinic Visit 5 

Day 60 

• 
Check study identification card of vaccinee 
• 
Carry out physical examination, take medical history, measure body weight, record 
vital signs 
• 
Record axillary temperature of subject 
• 
Record SAEs experienced by the vaccinee since the last visit 
• 
Record unsolicited adverse events experienced by the vaccinee since the last visit 
• 
Check elimination criteria 
• 
Record concomitant medication 
Clinic Visit 6 

Day 90 

• 
Check study identification card of vaccinee 
• 
Carry out physical examination, take medical history, measure body weight, record 
vital signs 
• 
Record axillary temperature of subject 
• 
Record SAEs experienced by the vaccinee since the last visit 
• 
Check elimination criteria 
91 

CARS Id : CLIN_200510_919/ Version : 2.5,Admin. QC/ Modify Date : 05/07/2006 


CONFIDENTIAL 

106367 (Malaria-047) 
Amendment 1: 04 July 2006 

• 
Record concomitant medication 
Field worker follow-up visits 38, 39, 40 

Months 4, 5, 6 

• 
Check study identification card of vaccinee 
• 
Record axillary temperature of subject 
• 
Record SAEs experienced by the vaccinee since the last visit 
• 
Record concomitant medication 
Clinic Visit 7: Vaccination 3 

Month 7 

• 
Check study identification card of vaccinee 
• 
Carry out physical examination, take medical history, measure body weight, record 
vital signs 
• 
Check contraindications to vaccination 
• 
Check elimination criteria 
• 
Record unsolicited adverse events experienced by the vaccinee since the last visit 
• 
Record pre-vaccination body temperature 
• 
Administer the third dose of RTS,S/AS01E or RTS,S/AS02D intramuscularly in the 
left deltoid 
Each child will be assessed for at least 60 minutes after vaccination to evaluate and treat 
any acute adverse events. 

• 
Record any post-vaccination solicited symptoms 
• 
Record any post-vaccination unsolicited adverse events 
• 
Record any post-vaccination SAEs 
• 
Record concomitant medication 
• 
Blood sample to collect 1 mL blood for analysis of: 
- hematology (complete blood count) 
- biochemistry (creatinine and ALT) 
- serology (antibodies to CS) 
Field worker post vaccination follow-up visits 41, 42, 43, 44, 45, 46 

Days 1, 2, 3, 4, 5 and 6 post Dose 3 of vaccine 

• 
Check study identification card of vaccinee 
• 
Record axillary temperature of subject 
92 
CARS Id : CLIN_200510_919/ Version : 2.5,Admin. QC/ Modify Date : 05/07/2006 


CONFIDENTIAL 

106367 (Malaria-047) 
Amendment 1: 04 July 2006 

• 
Record local (pain and swelling at the injection site) and general (fever, irritability / 
fussiness, drowsiness, loss of appetite) solicited adverse events 
• 
Record SAEs experienced by the vaccinee since the last visit 
• 
Record unsolicited adverse events experienced by the vaccinee since the last visit 
• 
Record concomitant medication 
Clinic Visit 8 

Month 8 

• 
Check study identification card of vaccinee 
• 
Carry out physical examination, take medical history, measure body weight, record 
vital signs 
• 
Record axillary temperature of subject 
• 
Record SAEs experienced by the vaccinee since the last visit 
• 
Record unsolicited adverse events experienced by the vaccinee since the last visit 
• 
Check elimination criteria 
• 
Record concomitant medication 
• 
Blood sample to collect 5 mL blood for analysis of: 
- hematology (complete blood count) 
- biochemistry (creatinine and ALT) 
- serology (antibodies to CS, HBs) 
- cell-mediated immunity 
Field worker follow-up visit 47 

Month 9 

• 
Check study identification card of vaccinee 
• 
Record axillary temperature of subject 
• 
Record SAEs experienced by the vaccinee since the last visit 
• 
Record concomitant medication 
Clinic Visit 9 

Month 10 

• 
Check study identification card of vaccinee 
• 
Carry out physical examination, take medical history, measure body weight, record 
vital signs 
• 
Record axillary temperature of subject 
• 
Record SAEs experienced by the vaccinee since the last visit 
93 
CARS Id : CLIN_200510_919/ Version : 2.5,Admin. QC/ Modify Date : 05/07/2006 


CONFIDENTIAL 
106367 (Malaria-047) 
Amendment 1: 04 July 2006 

• 
Check elimination criteria 
• 
Record concomitant medication 
• 
Blood sample to collect 1 mL blood for analysis of: 
- hematology (complete blood count) 
- biochemistry (creatinine and ALT) 
- serology (antibodies to CS) 
Field worker follow-up visit 48, 49, 50, 51, 52, 53, 54, 55 

Months 11, 12, 13, 14, 15, 16, 17, 18 

• 
Check study identification card of vaccinee 
• 
Record axillary temperature of subject 
• 
Record SAEs experienced by the vaccinee since the last visit 
• 
Record concomitant medication 
Clinic Visit 10 

Month 19 

• 
Check study identification card of vaccinee 
• 
Carry out physical examination, take medical history, measure body weight, record 
vital signs 
• 
Record axillary temperature of subject 
• 
Record SAEs experienced by the vaccinee since the last visit 
• 
Check elimination criteria 
• 
Record concomitant medication 
• 
Blood sample to collect 5 mL blood for analysis of: 
- hematology (complete blood count) 
- biochemistry (creatinine and ALT) 
- serology (antibodies to CS, HBs) 
- cell-mediated immunity 
5.12. Sample handling and analysis 
5.12.1. Treatment and storage of biological samples 
See Appendix D of the protocol for details of treatment and storage of biological 
samples. 

See Appendix E for instructions for shipment of biological samples. 

94 
CARS Id : CLIN_200510_919/ Version : 2.5,Admin. QC/ Modify Date : 05/07/2006 


CONFIDENTIAL 

106367 (Malaria-047) 
Amendment 1: 04 July 2006 

5.12.2. Laboratory assays 
Separation of serum from the blood samples and analysis of hematology and 
biochemistry will be carried out at the laboratories of the respective trial sites (the 
laboratory of KHRC and the laboratory of Agogo Presbyterian Hospital. 

Table 14 Laboratory immunological assays to be performed 

Assay Marker Assay 
method 
Test kit/ 
Manufacturer Assay unit Assay 
cut-off Laboratory 
Anti-CS 
antibodies R32LR ELISA In-house ELISA EU/mL 0.5 
Leroux-Roels 
Laboratory, CEVAC, 
Ghent, Belgium 
Anti-HBs 
antibodies EIA AUSAB EIA 
ABBOTT* mIU/mL 10** GSK Biologicals., 
Rixensart, Belgium 
Cell-mediated 
immunity ICS In-house ICS 
% cytokine 
positive 
cells 
GSK Biologicals., 
Rixensart, Belgium 

*: or equivalent 
**: seroprotective level 


.: or designated validated laboratory 
ELISA: Enzyme-linked Immunoabsorbent Assay 
EIA: Enzyme immunoassay 
CEVAC: Center for Vaccinology, Ghent University 
ICS: Intra-cellular cytokine staining 
The GSK Biologicals. laboratory at Rixensart has established Quality Control Procedures 
and an established Quality System. Both are audited regularly for quality assessment by 
an internal (sponsor-dependent) but laboratory-independent Quality Department to 
document the competency of the facility to perform the required tests and support the 
reliability of the results. Methods and equipment are validated, where required. 

5.12.3. Serology plan 
Serum for antibody determination will be collected by blood sample. Samples for safety 
will be analyzed at the time they are collected. 

Serum samples from each child will be shipped to GSK Biologicals, Rixensart, Belgium. 

95 
CARS Id : CLIN_200510_919/ Version : 2.5,Admin. QC/ Modify Date : 05/07/2006 


CONFIDENTIAL 

106367 (Malaria-047) 
Amendment 1: 04 July 2006 

Table 15 Summary of blood sampling time points/immunological assays 

Blood sampling time point Test No. 
subjects Laboratory Priority 
ranking Study month Clinic Visit No. 
Day .28 to 0 
All Subjects 1 
Anti-CS antibodies 540 GSK Biologicals* 1 
Anti-HBs antibodies 540 GSK Biologicals* 2 
Month 2 
Subjects on 0, 1 schedule 5 
Anti-CS antibodies 180 GSK Biologicals* 1 
Anti-HBs antibodies 180 GSK Biologicals* 2 
CMI 180 GSK Biologicals* 3 
Month 3 
Subjects on 0, 1, 2 schedule 6 
Anti-CS antibodies 180 GSK Biologicals* 1 
Anti-HBs antibodies 180 GSK Biologicals* 2 
CMI 180 GSK Biologicals* 3 
Month 7 
All Subjects 7 Anti-CS antibodies 540 GSK Biologicals* 1 
Month 8 
Subjects on 0, 1, 7 schedule 8 
Anti-CS antibodies 180 GSK Biologicals* 1 
Anti-HBs antibodies 180 GSK Biologicals* 2 
CMI 180 GSK Biologicals* 3 
Month 10 
All Subjects 9 Anti-CS antibodies 540 GSK Biologicals* 1 
Month 19 
All subjects 10 
Anti-HBs antibodies 540 GSK Biologicals* 1 
Anti-CS antibodies 540 GSK Biologicals* 2 
CMI 540 GSK Biologicals* 3 

*: or designated laboratory 

6. INVESTIGATIONAL PRODUCTS AND ADMINISTRATION 
6.1. Study vaccines 
The candidate vaccines to be used have been developed and manufactured by GSK 
Biologicals. 

The Quality Control Standards and Requirements for the candidate vaccine are described 
in separate release protocols and the required approvals have been obtained. 

Commercial vaccines are assumed to comply with the specifications given in the 
manufacturer.s Summary of Product Characteristics. 

Refer to Appendix G for details of vaccine supplies. 

6.1.1. RTS,S/AS01E vaccine 
The final RTS,S/AS01E vaccine consists of two fractions: the lyophilized fraction 
containing the RTS,S antigen in one vial and the liquid fraction, consisting of AS01E 
adjuvant in the other vial to be used for reconstitution just prior to injection. A dose of 

0.5 mL will be injected. The presentation of the reconstituted RTS,S/AS01E candidate 
malaria vaccine is an opalescent liquid. 
96 
CARS Id : CLIN_200510_919/ Version : 2.5,Admin. QC/ Modify Date : 05/07/2006 


CONFIDENTIAL 

106367 (Malaria-047) 
Amendment 1: 04 July 2006 

6.1.1.1. RTS,S antigen presentation: 
• 
The RTS,S antigen presents as a lyophilized pellet containing approximately 25 µg 
of antigen with sucrose as cryoprotectant per 3 mL monodose vial. 
6.1.1.2. AS01E adjuvant: 
• 
AS01E contains 25 µg of MPL, 25 µg of Stimulon® QS21 (a triterpene glycoside 
purified from the bark of Quillaja saponaria) with liposomes presented in a vial. 
6.1.2. RTS,S/AS02D vaccine 
The final RTS,S/AS02D vaccine consists of two fractions: the lyophilized fraction 
containing the RTS,S antigen in one vial and the liquid fraction, consisting of AS02D 
adjuvant in pre-filled syringes to be used for reconstitution just prior to injection. A dose 
of 0.5 mL will be injected. The presentation of the reconstituted RTS,S/AS02D candidate 
malaria is an opaque milky liquid. 

6.1.2.1. RTS,S antigen presentation: 
• 
The RTS,S antigen presents as a lyophilized pellet containing approximately 25 µg 
of antigen with sucrose as cryoprotectant per 3 mL monodose vial. 
6.1.2.2. AS02D adjuvant: 
• 
AS02D contains 25 µg of MPL, 25 µg of Stimulon® QS21 (a triterpene glycoside 
purified from the bark of Quillaja saponaria) and 125 µL of a proprietary oil-inwater 
emulsion and phosphate buffered saline per 0.5 mL, presented in prefilled 
syringes (PFS). 
6.1.3. Rabipur Rabies vaccine 
Rabipur®, is a sterile freeze-dried vaccine obtained by growing the fixed-virus strain 
Flury LEP in primary cultures of chicken fibroblasts. 

The potency of one dose (1.0 mL) Rabipur is at least 2.5 IU of rabies antigen. Rabipur is 
a white, freeze-dried vaccine for reconstitution with the diluent prior to use; the 
reconstituted vaccine is a clear to slightly opaque, colorless suspension. 

A dose of 1.0 mL will be injected. The presentation of the reconstituted vaccine is as a 
clear or slightly opaque suspension. 

6.2. Dosage and administration 
The vaccinees will be observed closely for at least 60 minutes following the 
administration of vaccines, with appropriate medical treatment readily available in case 
of an anaphylactic reaction. 

97 
CARS Id : CLIN_200510_919/ Version : 2.5,Admin. QC/ Modify Date : 05/07/2006 


CONFIDENTIAL 

106367 (Malaria-047) 
Amendment 1: 04 July 2006 

6.2.1. RTS,S/AS01E 
RTS,S/AS01E will be supplied such that the reconstituted vaccine volume will provide a 

0.5 mL pediatric dose. One 0.5 mL dose will be withdrawn from each vial and used. 
Disinfect top of vaccine vial (pellet) and adjuvant vial with alcohol swabs and let dry. 
Withdraw the contents of the adjuvant vial in a syringe and inject adjuvant into the vial of 
lyophilized antigen. Remove and discard the syringe and needle under appropriate safety 
precautions. The pellet is then dissolved by gently shaking the vial. Wait for 1 minute to 
ensure complete dissolution of vial contents before withdrawing a sufficient volume to 
provide a 0.5 mL dose (volume required for RTS,S/AS01E) of the reconstituted vaccine 
solution using a fresh needle and syringe for injection. The reconstituted vaccine should 
be administered by slow intramuscular (IM) injection, using a 25G needle with length of 
1 inch (25 mm), in the left deltoid muscle within 4 hours of reconstitution (storage at 
+2°C to +8°C). 

6.2.2. RTS,S/AS02D 
RTS,S/AS02D will be supplied such that the reconstituted vaccine volume will provide a 

0.5 mL pediatric dose. One 0.5 mL dose will be withdrawn from each vial and used. 
Disinfect top of vaccine vial (pellet) with alcohol swabs and let dry. Inject complete 
contents of one PFS of adjuvant into vial of lyophilized vaccine. Remove and discard the 
syringe and needle under appropriate safety precautions. The pellet is then dissolved by 
gently shaking the vial. Wait for 1 minute to ensure complete dissolution of vial contents 
before withdrawing a sufficient volume to provide a 0.5 mL dose (volume required for 
RTS,S/AS02D) of the reconstituted vaccine solution using a fresh needle and syringe for 
injection. The reconstituted vaccine should be administered by slow IM injection, using a 
25G needle with length of 1 inch (25 mm), in the left deltoid muscle within 4 hours of 
reconstitution (storage at 2°C to 8°C). 

6.2.3. Rabipur Rabies vaccine 
Disinfect top of vaccine vial with alcohol swabs and let dry. Inject the entire contents of 
the diluent ampoule into the vaccine vial. Keeping the syringe and needle in place, the 
freeze-dried vaccine is dissolved by gently shaking the vial. Wait for 1 minute to ensure 
complete dissolution of vial contents before withdrawing a sufficient volume to provide a 

1.0 mL dose still using the original needle and original syringe. The original needle 
should then be replaced with a fresh needle for IM injection. The reconstituted vaccine 
should be used immediately. 
6.3. Storage 
ALL VACCINE VIALS/PRE-FILLED SYRINGES AND ADJUVANTS MUST BE 
STORED IN THE REFRIGERATOR (+2°C to +8°C) AND MUST NOT BE 
FROZEN. 

98 
CARS Id : CLIN_200510_919/ Version : 2.5,Admin. QC/ Modify Date : 05/07/2006 


CONFIDENTIAL 

106367 (Malaria-047) 
Amendment 1: 04 July 2006 

All vaccines will be stored in a safe and locked place with no access for unauthorized 
personnel. Storage temperature will be monitored daily, according to SOPs at the 
investigator.s site. An alarm system and a back-up refrigerator will be available in case of 
power failure/breakdown. 

The study monitor must be contacted if the cold chain is broken (e.g. vaccines become 
frozen or refrigeration fails). 

Storage conditions for transport of vaccines from country medical department or dispatch 
center to study sites or between sites are described in Appendix D. 

6.4. Treatment allocation and randomization 
6.4.1. Randomization of supplies 
There will be a separate randomization list supplied to each site with no overlap of 
Treatment Numbers. The randomization list will be generated at GSK Biologicals, 
Rixensart, using a standard SAS (Statistical Analysis System) program and will be used 
to number the vaccines. 

In this randomization process, volunteers will be allocated randomly to one of six study 
groups at each study site, each defining which vaccine should be given (i.e. 
RTS,S/AS01E, RTS,S/AS02D or Rabies vaccine) and at which schedule (0, 1-month or; 
0, 1, 2-month or 0, 1, 7-month). For the schedule 0, 1, 2-month at the Kintampo study 
site (KHRC), this means: RTS,S/AS01E or Rabies vaccine. For the same schedule at 
the Kumasi study site (KCCR/SMS), this means: RTS,S/AS01E or RTS,S/AS02D. For 
the other schedules at both study sites, this means either RTS,S/AS01E or 
RTS,S/AS02D. At each study site, all study groups will have the same number of 
subjects. Each investigator will be supplied with a list that indicates which Treatment 
Numbers correspond to which vaccination schedules. This procedure will mean that 
investigators will be blinded to vaccine administered to subjects, but not to the 
vaccination schedule. Amended (04 July 2006) 

Subjects will receive Study ID cards with Subject Numbers at the screening visit (Clinic 
Visit 1). At first vaccination visit (Clinic Visit 2 [Month 0]), after verification of 
eligibility criteria, subjects will be allocated a Treatment Number in the order they 
present for vaccination with the lowest Treatment Number available from the 
randomization list. The correspondence between the Subject Number and the Treatment 
Number will be noted down in the Clinic Form and subsequently transferred to the Case 
Report Form. 

6.4.2. Randomization of subjects 
Subjects will be allocated sequentially to treatment numbers in the order that they present 
at each study center for vaccination. 

The actual treatment number used for first vaccination of the subject must be 
recorded by the investigator in the CRF (Rando/Treatment Allocation Section). 

99 
CARS Id : CLIN_200510_919/ Version : 2.5,Admin. QC/ Modify Date : 05/07/2006 


CONFIDENTIAL 

106367 (Malaria-047) 
Amendment 1: 04 July 2006 

6.5. Method of blinding and breaking the study blind 
Data pertaining to RTS,S/AS02D, RTS,S/AS01E or Rabies vaccine will be collected in a 
partially blinded manner. .Partially Blinded. means that the vaccine recipient and their 
parent(s)/guardian(s) as well as those responsible for the evaluation of safety and 
immunogenicity endpoints will all be unaware which treatment, RTS,S/AS02D, 
RTS,S/AS01E or Rabies vaccine, was administered to a particular subject. However, 
because parents/guardians/study staff are aware of what vaccination schedule is being 
given to each volunteer, the study is .open. in terms of schedule. 

Code break envelopes, for each study enrolled subject and associating each treatment 
number with a specific vaccine, will be kept by the Local Safety Monitors at each site as 
well as by Central Safety at GSK Biologicals, Rixensart in a safe and locked place with 
no access for unauthorized personnel. 

If deemed necessary for reasons such as safety, the Local Safety Monitor(s) as well as 
GSK Biologicals Central Safety will unblind the specific enrolled subject without 
revealing the study blind to the investigators. 

As part of the safety monitoring plan, safety reports will be produced at 3 timepoints in 
the trial (refer to 5.1.3.3). An independent statistician will analyze the data and provide an 
unblinded report to the DSMB, thereby maintaining the blind of the malaria project team 
at GSK Biologicals and the investigator group. 

A formal reporting and analysis plan (RAP) will be developed. Once the study is 
completed and the GSK Biologicals reference database locked, GSK Biologicals will be 
responsible for initiating the execution of the statistical analysis plan. 

GSK Biologicals. policy (incorporating ICH E2A guidance, EU Clinical Trial Directive 
and Federal Regulations) is to unblind any serious adverse event (SAE) report associated 
with the use of the investigational product, which is unexpected and 
attributable/suspected, prior to regulatory reporting. The Clinical Safety Physician at 
GSK Biologicals is responsible for unblinding the treatment assignment in accordance 
with specified time frames for expedited reporting of SAEs (Refer to Section 8.8). 

6.6. Replacement of unusable vaccine doses 
Additional vaccine doses will be provided to replace those that are unusable (see 
Appendix G for details of supplies). 

In addition to the vaccine doses provided for the planned number of enrolled subjects, 3% 
additional doses will be supplied. In case a vaccine dose is broken or unusable, the 
investigator should replace it with a replacement vaccine dose. If a vaccine dose needs 
replacement, the envelope with the corresponding treatment number will designate the 
replacement without unblinding the study using a coded letter system. Although the 
sponsor need not be notified immediately in these cases, documentation of the use of the 
replacement vaccine must be recorded by the investigator on the vaccine administration 
page of the CRF and on the vaccine accountability form. 

100 
CARS Id : CLIN_200510_919/ Version : 2.5,Admin. QC/ Modify Date : 05/07/2006 


CONFIDENTIAL 

106367 (Malaria-047) 
Amendment 1: 04 July 2006 

6.7. Packaging 
See Appendix G. 

6.8. Vaccine accountability 
See Appendix G. 

6.9. Concomitant medication/treatment 
At each study visit/contact, the investigator should question the enrolled subject.s 
parent(s)/guardian(s) about any medication(s) taken. 

All antipyretic, analgesic and antibiotic drugs, administered at ANY time during the 
period starting with administration of each dose and ending 30 days after each dose of 
vaccine are to be recorded with generic name of the medication (trade names are allowed 
for combination drugs, i.e., multi-component drugs), medical indication, total daily dose, 
route of administration, start and end dates of treatment. 

Any treatments and/or medications which are listed as elimination criteria in Section 4.5, 
e.g., any immunoglobulins, other blood products and any immune modifying drugs 
administered within three months preceding the first dose or at any time during the study 
period are to be recorded with generic name of the medication (trade names are allowed 
for combination drugs only), medical indication, total daily dose, route of administration, 
start and end dates of treatment. Refer to Sections 4.3 to 4.6. The time periods between 
which each type of concomitant medication/treatment should be recorded is summarized 
in Table 16. 

Table 16 
Summary of time periods between which different classes of 
concomitant medication/treatment/vaccination must be recorded 

3 months prior to Dose 1 .
.... 
Dose 1 All treatments listed as elimination criteria in Section 4.5* 
Dose 1 Screening . 
.... 
Study month 10 30 
Days post Dose 3 
All antipyretic, analgesic, antibiotic and any treatments listed 
as elimination criteria in Section 4.5* 
All vaccinations 
1 Day post Study month 10 31 Days post 
Dose 3 .
.... 
Final Study Visit 
All treatments listed as elimination criteria in Section 4.5* 

* e.g. any immunoglobulins, other blood products and any immune modifying drugs 
Amended (04 July 2006) 

Any vaccine not foreseen in the study protocol administered in the period beginning 30 
days preceding each dose and ending 30 days after each dose is to be recorded with trade 
name, route of administration and date(s) of administration. Refer to Sections 4.3 to 4.6 
and 5.8.2. 

Any concomitant medication administered prophylactically in anticipation of reaction to 
the vaccination must be recorded in the CRF with generic name of the medication (trade 

101 
CARS Id : CLIN_200510_919/ Version : 2.5,Admin. QC/ Modify Date : 05/07/2006 


CONFIDENTIAL 

106367 (Malaria-047) 
Amendment 1: 04 July 2006 

names are allowed for combination drugs only), total daily dose, route of administration, 
start and end dates of treatment and coded as .Prophylactic.. 

7. HEALTH ECONOMICS 
Not Applicable 

8. ADVERSE EVENTS AND SERIOUS ADVERSE EVENTS 
The investigators are responsible for the detection and documentation of events meeting 
the criteria and definition of an adverse event (AE) or serious adverse event (SAE) as 
provided in this protocol. During the study, when there is a safety evaluation, the 
investigators or site staff will be responsible for detecting AEs and SAEs, as detailed in 
this section of the protocol. 

Each subject.s parents/guardians will be instructed to contact the investigator 
immediately should the subject manifest any signs or symptoms they perceive as serious. 

8.1. Definition of an adverse event 
An AE is any untoward medical occurrence in a clinical investigation subject, temporally 
associated with the use of a medicinal product, whether or not considered related to the 
medicinal product. 

An AE can therefore be any unfavorable and unintended sign (including an abnormal 
laboratory finding), symptom, or disease (new or exacerbated) temporally associated with 
the use of a medicinal product. 

Examples of an AE include: 

• 
Exacerbation of a chronic or intermittent pre-existing condition including either an 
increase in frequency and/or intensity of the condition. 
• 
New conditions detected or diagnosed after investigational product administration 
even though it may have been present prior to the start of the study. 
• 
Signs, symptoms, or the clinical sequelae of a suspected overdose of either 
investigational product or a concurrent medication (overdose per se should not be 
reported as an AE/SAE). 
• 
Signs, symptoms temporally associated with vaccine administration. 
AEs may include pre-or post-treatment events that occur as a result of protocol-mandated 
procedures (i.e., invasive procedures, modification of subject.s previous therapeutic 
regimen). 

N.B. 
AEs to be recorded as endpoints (solicited events) are described in Section 8.4.1. 
All other AEs will be recorded as UNSOLICITED AEs. 
Example of events to be recorded in the medical history section of the CRF: 

102 
CARS Id : CLIN_200510_919/ Version : 2.5,Admin. QC/ Modify Date : 05/07/2006 


CONFIDENTIAL 

106367 (Malaria-047) 
Amendment 1: 04 July 2006 

• 
Pre-existing conditions or signs and/or symptoms present in a subject prior to the 
start of the study (i.e. prior to the first study procedure) should be recorded in the 
medical history section of the subject.s CRF. 
8.2. Definition of a serious adverse event 
A serious adverse event (SAE) is any untoward medical occurrence that: 

a. 
results in death; 
b. 
is life-threatening; 
NOTE: The term .life-threatening. in the definition of .serious. refers to an event in 
which the subject was at risk of death at the time of the event. It does not refer to an 
event, which hypothetically might have caused death, if it were more severe. 

c. 
requires hospitalization or prolongation of existing hospitalization; 
NOTE: In general, hospitalization signifies that the subject has been detained (usually 
involving at least an overnight stay) at the hospital or emergency ward for observation 
and/or treatment that would not have been appropriate in the physician.s office or outpatient 
setting. Complications that occur during hospitalization are AEs. If a 
complication prolongs hospitalization or fulfills any other serious criteria, the event is 
serious. When in doubt as to whether .hospitalization. occurred or was necessary, the AE 
should be considered serious. 

Hospitalization for elective treatment of a pre-existing condition that did not worsen from 
baseline is not considered an AE. 

d. 
results in disability/incapacity; 
NOTE: The term disability means a substantial disruption of a person.s ability to conduct 
normal life functions. This definition is not intended to include experiences of relatively 
minor medical significance such as uncomplicated headache, nausea, vomiting, diarrhea, 
influenza, and accidental trauma (e.g. sprained ankle) which may interfere or prevent 
everyday life functions but do not constitute a substantial disruption. 

e. 
medical or scientific judgment should be exercised in deciding whether reporting is 
appropriate in other situations, such as important medical events that may not be 
immediately life-threatening or result in death or hospitalization but may jeopardize 
the subject or may require medical or surgical intervention to prevent one of the 
other outcomes listed in the above definition. These should also be considered 
serious. Examples of such events are invasive or malignant cancers, intensive 
treatment in an emergency room or at home for allergic bronchospasm, blood 
dyscrasias or convulsions that do not result in hospitalization. 
In this study all seizures occurring within a 30-day period of vaccination will be notified 
as SAEs [refer to Bonhoeffer 2004]. Key information pertaining to seizures will be 
documented in the CRF. 

103 
CARS Id : CLIN_200510_919/ Version : 2.5,Admin. QC/ Modify Date : 05/07/2006 


CONFIDENTIAL 

106367 (Malaria-047) 
Amendment 1: 04 July 2006 

8.3. 
Clinical laboratory parameters and other abnormal 
assessments qualifying as adverse events and serious 
adverse events 
Abnormal laboratory findings (e.g. clinical chemistry, hematology, urinalysis) or other 
abnormal assessments (e.g. blood film ) that are judged by the investigator to be clinically 
significant will be recorded as AEs or SAEs if they meet the definition of an AE, as 
defined in Section 8.1 or SAE, as defined in Section 8.2. Clinically significant abnormal 
laboratory findings or other abnormal assessments that are detected during the study or 
are present at baseline and significantly worsen following the start of the study will be 
reported as AEs or SAEs. 

The investigator will exercise their medical and scientific judgment in deciding whether 
an abnormal laboratory finding or other abnormal assessment is clinically significant. 

8.4. 
Time period, frequency, and method of detecting adverse 
events and serious adverse events 
All AEs occurring within 30 days following administration of each dose of vaccine must 
be recorded on the Adverse Event form in the subject.s CRF, irrespective of severity or 
whether or not they are considered vaccination-related. 

The standard time period for collecting and recording SAEs will begin at first receipt of 
vaccine and will end at the study conclusion. See Section 8.7 for instructions for 
reporting and recording SAEs. 

Additionally, in order to fulfill international reporting obligations, SAEs that are related 
to study participation (e.g. procedures, invasive tests, a change from existing therapy) or 
are related to a concurrent medication will be collected and recorded from the time the 
subject consents to participate in the study until she/he is discharged: if a child is 
screened and enrolled, then discharge will be the end of the study as per study protocol; if 
a child is screened but not enrolled, then discharge will be the point at which the decision 
is taken not to enroll the child. 

The investigator will inquire about the occurrence of AEs/SAEs at every visit/contact 
during the study and throughout the follow-up phase as appropriate. 

The mechanism by which SAEs will be identified in the study are detailed in Section 5.7. 
The investigator or study clinician will fully document any such events on the Serious 
Adverse Event pages appended to the individual Case Report Form including, where 
applicable, information from relevant hospital case records, autopsy reports and verbal 
autopsies. 

All AEs either observed by the investigator, study clinician, field worker or reported by 
the subject.s parent/guardian spontaneously or in response to a direct question will be 
evaluated by the investigator. AEs not previously documented in the study will be 
recorded in the Adverse Event form within the subject.s CRF. The nature of each event, 
date and time (where appropriate) of onset, outcome, intensity and relationship to 

104 
CARS Id : CLIN_200510_919/ Version : 2.5,Admin. QC/ Modify Date : 05/07/2006 


CONFIDENTIAL 

106367 (Malaria-047) 
Amendment 1: 04 July 2006 

vaccination will be established. Details of any corrective treatment will be recorded on 
the appropriate page of the CRF. Refer to Section 6.9. 

As a consistent method of determining the occurrence of unsolicited AEs, the subject or 
the subject.s parent/guardian will be asked a non-leading question such as: 

.Has your child acted differently or felt different in any way since receiving the vaccine 
or since the last visit . 

N.B. 
The investigator should record only those AEs having occurred within the time 
frame defined above. 
AEs already documented in the CRF, i.e. at a previous assessment, and designated as .not 
recovered/not resolved. or .recovering/resolving. should be reviewed at subsequent 
visits, as necessary. If these have resolved, the documentation in the CRF should be 
completed. 

When an AE/SAE occurs, it is the responsibility of the investigator to review all 
documentation (e.g., hospital progress notes, laboratory, verbal autopsies and diagnostics 
reports) relative to the event. The investigator will then record all relevant information 
regarding an AE/SAE on the CRF or SAE Report Form as applicable. It is not acceptable 
for the investigator to send photocopies of the subject.s medical records to GSK 
Biologicals in lieu of the appropriate completed AE/SAE pages. However, there may be 
instances when copies of medical records and verbal autopsies for certain cases are 
requested by GSK Biologicals. In this instance, all subject identifiers will be blinded on 
the copies of the medical records prior to submission to GSK Biologicals. 

The investigator will attempt to establish a diagnosis of the event based on signs, 
symptoms, and/or other clinical information. In such cases, the diagnosis should be 
documented as the AE/SAE and not the individual signs/symptoms. 

8.4.1. Solicited adverse events 
Local (injection site) adverse events 

• Pain at injection site 
• Swelling at injection site 
General adverse events 

• Fever (defined as axillary temperature = 37.5°C) 
• Drowsiness 
• Loss of appetite 
• Irritability/fussiness 
The visiting field worker will record these adverse events according to detailed SOPs 
available at the study sites during the field worker visits. 

105 
CARS Id : CLIN_200510_919/ Version : 2.5,Admin. QC/ Modify Date : 05/07/2006 


CONFIDENTIAL 

106367 (Malaria-047) 
Amendment 1: 04 July 2006 

N.B. Temperature will be recorded on days 1 to 6 following each vaccination by 
the field worker or Principal Investigator (or their delegate). Should additional 
temperature measurements be performed at other times of day, the highest 
temperature will be recorded. 
8.5. Evaluating adverse events and serious adverse events 
8.5.1. Assessment of intensity 
Intensity of the following AEs will be assessed as described: 

Table 17 
Intensity scales for solicited symptoms in infants/toddlers and 
children less than 6 years of age 

Adverse Event Intensity grade Parameter 
Pain at injection site 0 
1 
2 
3 
Absent 
Minor reaction to touch 
Cries/protests on touch 
Cries when limb is moved/spontaneously painful 
Swelling at injection site Record greatest surface diameter in mm 
Fever* Record temperature in °C 
Irritability/Fussiness 0 
1 
2 
3 
Behavior as usual 
Crying more than usual/ no effect on normal activity 
Crying more than usual/ interferes with normal activity 
Crying that cannot be comforted/ prevents normal activity 
Drowsiness 0 
1 
2 
3 
Behavior as usual 
Drowsiness easily tolerated 
Drowsiness that interferes with normal activity 
Drowsiness that prevents normal activity 
Loss of appetite 0 
1 
2 
3 
Appetite as usual 
Eating less than usual/ no effect on normal activity 
Eating less than usual/ interferes with normal activity 
Not eating at all 

*Fever is defined as axillary temperature = 37.5°C 

The maximum intensity of local injection site swelling will be scored at GSK Biologicals 

as follows: 
0 : None 
1 : < 5 mm 
2 : 5 to 20 mm 
3 : > 20 mm 

The maximum intensity of fever will be scored at GSK Biologicals as follows: 

0 : < 37.5°C 
1 : 37.5 . 38.0°C 
2 : > 38 . 39.0°C 
3 : > 39.0°C 
106 
CARS Id : CLIN_200510_919/ Version : 2.5,Admin. QC/ Modify Date : 05/07/2006 


CONFIDENTIAL 
106367 (Malaria-047) 
Amendment 1: 04 July 2006 
Table 18 Acceptable/normal ranges for blood testing 

Acceptable limit/ 
normal range 
Toxicity grading scale 
Grade 1 Grade 2 Grade 3 Grade 4 
Hemoglobin = 8.0 g/dL < 8.0 g/dL ULN < 6.0 g/dL < 5.0 g/dL < 5.0 g/dL & 
clinical signs of 
heart failure 
Total white 
cell count. 
= 4.0 x 103 /µL 
< 17 x 103 /µL 
2.5 to 4.0 x 103 /µL 1.5 to 2.4 x 103 /µL 1.0 to 1.4 x 103 /µL < 1.0 x 103 /µL 
Platelets. = 100 x 103 /µL 50 to 99 x 103 /µL 25 to 49 x 103 /µL < 25 x 103 /µL 
< 25 x 103 /µL 
& clinical signs 
of bleeding 
ALT* = 60 IU/Lµmol/L 1.1 to 2.5 x ULN 2.6 to 5.0 x ULN 5.1 to 10.0 x ULN > 10.0 x ULN 
Creatinine* = 60 µmol/L 
(or 0.6 mg/dL) 1.1 to 1.5 x ULN 1.6 to 3.0 x ULN 3.1 to 6.0 x ULN 
> 6.0 ULN or 
requires 
dialysis 

.: Grading scale adapted from Division of AIDS table for grading severity of adult and pediatric adverse events December 2004 
*: Grading scale adapted from WHO Toxicity Grading Scale for Determining Severity of Adverse Events, February 2003. 
ULN: Upper Limit of Normal LLN: Lower Limit of Normal 
Amended (04 July 2006) 

The investigator will make an assessment of the maximum intensity that occurred over 
the duration of the event for all other AEs, i.e. unsolicited symptoms, including SAEs 
reported during the study. The assessment will be based on the investigator.s clinical 
judgment. The intensity of each AE and SAE recorded in the CRF or SAE Report Form, 
as applicable, should be assigned to one of the following categories: 

1 (mild) = 
An AE which is easily tolerated by the subject, causing 
minimal discomfort and not interfering with everyday 
activities. 

2 (moderate) = 
An AE which is sufficiently discomforting to interfere with 
normal everyday activities. 

3 (severe) = 
An AE which prevents normal, everyday activities. (In a 
young child, such an AE would, for example, prevent 
attendance at school/ kindergarten/ a day-care centre and 
would cause the parents/ guardians to seek medical advice. 
In adults/ adolescents, such an AE would, for example, 
prevent attendance at work/ school and would necessitate 
the administration of corrective therapy.) 

An AE that is assessed as Grade 3 (severe) should not be confused with a SAE. 
Grade 3 is a category utilized for rating the intensity of an event; and both AEs 
and SAEs can be assessed as Grade 3. An event is defined as .serious. when it 
meets one of the pre-defined outcomes as described in Section 8.2. 

107 
CARS Id : CLIN_200510_919/ Version : 2.5,Admin. QC/ Modify Date : 05/07/2006 


CONFIDENTIAL 

106367 (Malaria-047) 
Amendment 1: 04 July 2006 

8.5.2. Assessment of causality 
The investigator is obligated to assess the relationship between investigational product 
and the occurrence of each AE/SAE. The investigator will use clinical judgment to 
determine the relationship. Alternative causes, such as natural history of the underlying 
diseases, concomitant therapy, other risk factors and the temporal relationship of the 
event to the investigational product will be considered and investigated. The investigator 
will also consult the Investigator Brochure and/or Product Information, for marketed 
products, in the determination of his/her assessment. 

There may be situations when a SAE has occurred and the investigator has minimal 
information to include in the initial report to GSK Biologicals. However, it is very 
important that the investigator always makes an assessment of causality for every event 
prior to transmission of the SAE Report Form to GSK Biologicals. The investigator may 
change his/her opinion of causality in light of follow-up information, amending the SAE 
Report Form accordingly. The causality assessment is one of the criteria used when 
determining regulatory reporting requirements. 

In case of concomitant administration of multiple vaccines, it may not be possible to 
determine the causal relationship of general AEs to the individual vaccines administered. 
The investigator should, therefore, assess whether the AE could be causally related to 
vaccination rather than to the individual vaccines. 

All solicited local (injection site) reactions will be considered causally related to 
vaccination. Causality of all other AEs should be assessed by the investigator using the 
following question: 

Is there a reasonable possibility that the AE may have been caused by the investigational 
product ? 

NO : 
The AE is not causally related to administration of the study 
vaccine(s). There are other, more likely causes and administration 
of the study vaccine(s) is not suspected to have contributed to the 
AE. 

YES : 
There is a reasonable possibility that the vaccine(s) contributed to 
the AE. 

Non-serious and serious AEs will be evaluated as two distinct events. If an event meets 
the criteria to be determined .serious. (see Section 8.2 for definition of serious adverse 
event), it will be examined by the investigator to the extent to be able to determine ALL 
contributing factors applicable to each serious adverse event. 

Other possible contributors include: 

• Medical history 
• Other medication 
• Protocol required procedure 
108 
CARS Id : CLIN_200510_919/ Version : 2.5,Admin. QC/ Modify Date : 05/07/2006 


CONFIDENTIAL 

106367 (Malaria-047) 
Amendment 1: 04 July 2006 

• 
Other procedure not required by the protocol 
• 
Lack of efficacy of the vaccine(s), if applicable 
• 
Erroneous administration 
• 
Other cause (specify). 
8.6. 
Follow-up of adverse events and serious adverse events 
and assessment of outcome 
After the initial AE/SAE report, the investigator is required to proactively follow each 
subject and provide further information to GSK Biologicals on the subject.s condition. 

All AEs and SAEs documented at a previous visit/contact and designated as not 
recovered/not resolved or recovering/resolving will be reviewed at subsequent 
visits/contacts. 

Investigators will follow-up subjects: 

• 
with SAEs or subjects withdrawn from the study as a result of an AE, until the event 
has resolved, subsided, stabilized, disappeared, the event is otherwise explained, or 
the subject is lost to follow-up; 
• 
or, in the case of other non-serious AEs, until they complete the study or they are lost 
to follow-up. 

All Grade 3, Grade 4 or clinically significant laboratory abnormalities will be followed 
up until they have returned to normal, or a satisfactory explanation has been provided. 
Additional information (including but not limited to laboratory results) relative to the 
subsequent course of such an abnormality noted for any subject must be made available 
to the Study Monitor. 

GSK Biologicals may request that the investigator perform or arrange for the conduct of 
supplemental measurements and/or evaluations to elucidate as fully as possible the nature 
and/or causality of the AE or SAE. The investigator is obliged to assist. If a subject dies 
during participation in the study or during a recognized follow-up period, GSK 
Biologicals will be provided with a copy of any available post-mortem findings, 
including histopathology. 

New or updated information will be recorded on the originally completed SAE Report 
Form, with all changes signed and dated by the investigator. The updated SAE report 
form should be resent to GSK Biologicals within 24 hours of receipt of the follow-up 
information as outlined in Section 8.7.1. 

Outcome of any non-serious AE occurring within 30 days post-vaccination (i.e. 
unsolicited AE) or any SAE reported during the entire study will be assessed as: 

• 
Recovered/resolved 
• 
Not recovered/not resolved 
109 
CARS Id : CLIN_200510_919/ Version : 2.5,Admin. QC/ Modify Date : 05/07/2006 


CONFIDENTIAL 

106367 (Malaria-047) 
Amendment 1: 04 July 2006 

• Recovering/resolving 
• Recovered with sequelae/resolved with sequelae 
• Fatal (SAEs only). 
8.7. 
Prompt reporting of serious adverse events to GSK 
Biologicals 
8.7.1. 
Time frames for submitting serious adverse event reports to GSK 
Biologicals 
SAEs will be reported promptly to GSK once the investigator determines that the event 
meets the protocol definition of an SAE. The investigator or designate will fax the SAE 
reports to GSK Biologicals. Study Contact for Serious Adverse Event Reporting 
WITHIN 24 HOURS OF HIS BECOMING AWARE OF THESE EVENTS. 
Additional or follow-up information relating to the initial SAE report is also to be 
reported to the GSK Biologicals. Study Contact for Serious Adverse Event Reporting 
within 24 hours of receipt of such information. 

8.7.2. 
Completion and transmission of serious adverse event reports to 
GSK Biologicals 
Once an investigator becomes aware that a SAE has occurred in a study subject, she/he 
will report the information to GSK within 24 hours as outlined in Section 8.7.1. The SAE 
Report Form will always be completed as thoroughly as possible with all available details 
of the event, signed by the investigator (or designee), and forwarded to GSK within the 
designated time frames. If the investigator does not have all information regarding an 
SAE, he/she will not wait to receive additional information before notifying GSK of the 
event and completing the form. The form will be updated when additional information is 
received and forwarded to GSK WITHIN 24 HOURS as outlined in Section 8.7.1. 

The investigator will always provide an assessment of causality at the time of the initial 
report as described in Section 8.5.2. 

Facsimile (Fax) or electronic transmission of the SAE Report Form are the preferred 
methods to transmit this information to the Study Contact for Reporting SAEs. In rare 
circumstances and in the absence of facsimile equipment or electronic connection, 
notification by telephone is acceptable, with a copy of the SAE Report Form to follow. 
Initial notification via the telephone does not replace the need for the investigator to 
complete and sign the SAE Report Form within 24 hours as outlined in Section 8.7.1. 

In the event of a death determined by the investigator to be related to vaccination, 
sending of the fax must be accompanied by telephone call to the Study Contact for 
Reporting SAEs. 

110 
CARS Id : CLIN_200510_919/ Version : 2.5,Admin. QC/ Modify Date : 05/07/2006 


CONFIDENTIAL 
106367 (Malaria-047) 
Amendment 1: 04 July 2006 

Study Contacts for Reporting of a Serious Adverse Event occurring at 
KCCR/SMS 

All four of the contacts listed below must be informed of each SAE occurring at 
KCCR/SMS 

Central Study Coordinator 
(KCCR/SMS) 

Arlette Simonon 
Central Study Coordinator, 
GlaxoSmithKline Biologicals, 
Rue de l.Institut 89, 1330 Rixensart, 
Belgium. 


Tel: +32.2.656.55.07 
Fax: +32.2.656.80.44 
email:arlette.simonon@gskbio.com 


Malaria Vaccine Initiative 

Carolyn Petersen, 
Malaria Vaccine Initiative, PATH, 
7500 Old Georgetown Road, 12th Floor, 
Bethesda, MD 20814, 
USA. 


Tel: +1.240.395.27.16 
or Tel: +1.240.395.27.00 
Fax: +1.240.395.25.91 
email: sae@malariavaccine.org 


alternate email: 

cpetersen@malariavaccine.org 

Local Safety Monitor (KCCR/SMS) 

Gyikua Plange-Rhule, 
Department of Child Health, 
KATH/SMS, 
Kumasi, Ghana. 


Tel: +233.20.813.77.80 
email: gyikua@hotmail.com 


Study Contact at GSK Biologicals for 
Reporting Serious Adverse Events 
Manager Clinical Safety Vaccines 


GSK Biologicals Clinical Safety 
Physician, 
GlaxoSmithKline Biologicals, 
Rue de l.Institut 89, 1330 Rixensart, 
Belgium. 


Tel: +32.2.656.87.98 
Fax: +32.2.656.80.09 
Mobile phone for 7/7 day availability: 
+32.477.40.47.13 
email: rix.ct-safety-vac@gskbio.com 


111 
CARS Id : CLIN_200510_919/ Version : 2.5,Admin. QC/ Modify Date : 05/07/2006 


CONFIDENTIAL 
106367 (Malaria-047) 
Amendment 1: 04 July 2006 

Study Contacts for Reporting of a Serious Adverse Event occurring at KHRC 

All four of the contacts listed below must be informed of each SAE occurring at KHRC 

Central Study Coordinator Local Safety Monitor (KHRC) 
(KHRC) 

Nathalie Annez Sam Newton 
Central Study Coordinator, Clinical Research Fellow 
GlaxoSmithKline Biologicals, Kintampo Health Research Centre, 
Rue de l.Institut 89, 1330 Rixensart, Kintampo, Ghana 
Belgium. 

Tel: +233.61.28.869 
Tel: +32.2.656.57.48 sam.newton@ghana-khrc.org 
Fax: +32.2.656.80.44 
email: nathalie.annez@gskbio.com 

Malaria Vaccine Initiative Study Contact at GSK Biologicals for 
Reporting Serious Adverse Events 
Manager Clinical Safety Vaccines 

Carolyn Petersen, GSK Biologicals Clinical Safety 
Malaria Vaccine Initiative, PATH, Physician, 
7500 Old Georgetown Road, 12th Floor, GlaxoSmithKline Biologicals, 
Bethesda, MD 20814, Rue de l.Institut 89, 1330 Rixensart, 
USA. Belgium. 


Tel: +1.240.395.27.16 Tel: +32.2.656.87.98 
or Tel: +1.240.395.27.00 Fax: +32.2.656.80.09 
Fax: +1.240.395.25.91 Mobile phone for 7/7 day availability: 
email: sae@malariavaccine.org +32.477.40.47.13 


email: rix.ct-safety-vac@gskbio.com 

alternate email: 

cpetersen@malariavaccine.org 

8.8. 
Regulatory reporting requirements for serious adverse 
events 
The investigator will promptly report all SAEs to GSK in accordance with the procedures 
detailed in Section 8.7. GSK Biologicals has a legal responsibility to promptly notify, as 
appropriate, both the local regulatory authority and other regulatory agencies about the 
safety of a product under clinical investigation. Prompt notification of SAEs by the 
investigator to the Study Contact for Reporting SAEs is essential so that legal obligations 
and ethical responsibilities towards the safety of other subjects are met. 

The investigator, or responsible person according to local requirements, will comply with 
the applicable local regulatory requirements related to the reporting of SAEs to the 
IRB/IEC and, if required, to the applicable government authority. 

112 
CARS Id : CLIN_200510_919/ Version : 2.5,Admin. QC/ Modify Date : 05/07/2006 


CONFIDENTIAL 

106367 (Malaria-047) 
Amendment 1: 04 July 2006 

Investigator safety reports are prepared according to the current GSK policy and are 
forwarded to investigators as necessary. An investigator safety report is prepared for a 
SAE(s) that is both attributable to investigational product and unexpected. The purpose of 
the report is to fulfill specific regulatory and Good Clinical Practice (GCP) requirements, 
regarding the product under investigation. 

An investigator who receives an investigator safety report describing a SAE(s) or other 
specific safety information (e.g., summary or listing of SAEs) from GSK Biologicals will 
file it with the Investigator Brochure or other appropriate study documentation and will 
notify the IRB or IEC, if appropriate according to local requirements. 

8.9. Post-study adverse events and serious adverse events 
A post-study AE/SAE is defined as any event that occurs outside of the AE/SAE 
detection period defined in Section 8.4. Investigators are not obligated to actively seek 
AEs or SAEs in former study participants. 

However, if the investigator learns of any SAE, including a death, at any time after a 
subject has been discharged from the study, and he/she considers the event reasonably 
related to the investigational product, the investigator will promptly notify the Study 
Contact for Reporting SAEs. 

8.10. Pregnancy 
Not applicable 

8.11. Treatment of adverse events 
Treatment of any adverse event is at the sole discretion of the investigator and according 
to current good medical practice. Any medication administered for the treatment of an 
AE should be recorded in the subject.s CRF. Refer to Section 6.9. 

9. SUBJECT COMPLETION AND WITHDRAWAL 
9.1. Subject completion 
A subject who returns for the concluding visit/is available for the concluding contact 
foreseen in the protocol is considered to have completed the study. 

A subject that comes for Clinic Visit 9 has completed the primary study phase. A subject 
that comes for Clinic Visit 10 11 has completed the extended follow-up phase of the 
study. Amended (04 July 2006) 

113 
CARS Id : CLIN_200510_919/ Version : 2.5,Admin. QC/ Modify Date : 05/07/2006 


CONFIDENTIAL 

106367 (Malaria-047) 
Amendment 1: 04 July 2006 

9.2. Subject withdrawal 
Subjects who are withdrawn because of AEs must be clearly distinguished from subjects 
who are withdrawn for other reasons. Investigators will follow subjects who are 
withdrawn as result of a SAE/AE until resolution of the event (see Section 8.6). 
Withdrawals will not be replaced. 

9.2.1. Subject withdrawal from the study 
From an analysis perspective, a .withdrawal. from the study is any subject who was not 
available for the concluding contact foreseen in the protocol. A subject that comes for 
Clinic Visit 9 has completed the primary study phase. A subject that comes for Clinic 
Visit 10 11 has completed the extended follow-up phase of the study. Amended (04 July 
2006) 

A subject qualifies as a .withdrawal. from the study when no study procedure has 
occurred, no follow-up has been performed and no further information has been collected 
for this subject from the date of withdrawal/last contact. 

Investigators will make an attempt to contact those subjects who do not return for 
scheduled visits or follow-up. 

Information relative to the withdrawal will be documented on the Study Conclusion page 
of the CRF. The investigator will document whether the decision to withdraw from the 
study was made by the subject.s parent or guardian or the investigator and which of the 
following possible reasons was responsible for withdrawal: 

• serious adverse event 
• non-serious adverse event 
• protocol violation (specify) 
• consent withdrawal, not due to an adverse event 
• moved from the study area 
• lost to follow-up 
• death 
• other (specify). 

9.2.2. Subject withdrawal from investigational product 
A .withdrawal. from the investigational product is any subject who does not receive the 
complete treatment, i.e. when no further planned dose is administered from the date of 
withdrawal. A subject withdrawn from the investigational product may not necessarily be 
withdrawn from the study as further study procedures or follow-up may be performed 
(safety or immunogenicity) if planned in the study protocol. 

114 
CARS Id : CLIN_200510_919/ Version : 2.5,Admin. QC/ Modify Date : 05/07/2006 


CONFIDENTIAL 

106367 (Malaria-047) 
Amendment 1: 04 July 2006 

Information relative to premature discontinuation of the investigational product will be 
documented on the Vaccine Administration page of the CRF. The investigator will 
document whether the decision to discontinue further vaccination/treatment was made by 
the subject.s parent or guardian or the investigator and which of the following possible 
reasons was responsible for withdrawal: 

• 
serious adverse event; 
• non-serious adverse event; 
• other (specify). 
10. 
DATA EVALUATION: CRITERIA FOR EVALUATION OF 
OBJECTIVES 
10.1. Primary endpoint 
Safety 
• 
Occurrence of SAEs from the time of first vaccination until ten months post Dose 1. 
10.2. Secondary endpoints 
Safety & Reactogenicity 
• 
Occurrence of solicited general and local reactions over a 7-day follow-up period 
(day of vaccination and 6 subsequent days) after each vaccination. 
• 
Occurrence of unsolicited symptoms after each vaccination over a 30-day follow-up 
period (day of vaccination and 29 subsequent days). 
Immunogenicity 

• 
Anti-CS antibody titers prior to vaccination until ten months post Dose 1. 
• 
Anti-HBs antibody titers prior to vaccination and one month post final vaccine dose 
10.3. Tertiary endpoints 
Safety 
• 
Occurrence of SAEs from ten to 19 months post Dose 1. 
Immunogenicity 

• 
Anti-HBs antibody titers at 19 months post Dose 1. 
• 
Anti-CS antibody titers at 19 months post Dose 1. 
10.4. Exploratory Endpoints 
Safety 
115 
CARS Id : CLIN_200510_919/ Version : 2.5,Admin. QC/ Modify Date : 05/07/2006 


CONFIDENTIAL 

106367 (Malaria-047) 
Amendment 1: 04 July 2006 

• 
Occurrence of SAEs from ten to 19 months post Dose 1 when vaccinees are stratified 
by age at the time of Dose 1. 
• 
Occurrence of solicited general and local reactions over a 7-day follow-up period 
(day of vaccination and 6 subsequent days) after each vaccination when vaccinees 
stratified by age at the time of Dose 1. 
• 
Occurrence of unsolicited symptoms after each vaccination over a 30-day follow-up 
period (day of vaccination and 29 subsequent days) when vaccinees stratified by age 
at the time of Dose 1. 
Immunogenicity 

• 
Anti-HBs antibody titers until 19 months post Dose 1 when vaccinees stratified by 
age at the time of Dose 1. 
• 
Anti-CS antibody titers until 19 months post Dose 1 when vaccinees stratified by age 
at the time of Dose 1. 
Cell-mediated immunity 

• 
Frequency of CS-specific T-cells one month post final dose and at Month 19. 
10.5. Estimated sample size 
10.5.1. Sample size for the primary safety endpoint 
Safety analyses will be performed on the Total Vaccinated Cohort. A trial of this size has 
the power to detect only large differences in the frequencies of AEs with reasonable 
power. A sample size of 540 75 evaluable subjects per group has the power to detect 
differences in the rates of safety endpoints between groups as shown in Table 19. 
Comparisons between groups will be done using Fisher.s Exact test for each AE coded 
by preferred term (alpha = 0.05, 2 sided). Amended (04 July 2006) 

Table 19 
Differences in safety endpoints (between treatment groups that can 
be detected with 80% power for varying baseline rates) 

Frequency of events 
for x* 
Frequency of events 
for y* 
Power to detect 
difference (number 
per group equals 90 
75) 
1% 13% 80% 
3% 18% 80% 
5% 21% 80% 
10% 29% 80% 

* where x and y are the study groups to be compared 
Amended (04 July 2006) 

116 
CARS Id : CLIN_200510_919/ Version : 2.5,Admin. QC/ Modify Date : 05/07/2006 


CONFIDENTIAL 
106367 (Malaria-047) 
Amendment 1: 04 July 2006 

Frequency of events 
for x* 
Frequency of events 
for y* 
N1=N2=90 
Frequency of events 
for y* 
N1=90, N2=45 
1% 12% 13% 
3% 16% 18% 
5% 20% 22% 
10% 27% 31% 

* where x and y are the study groups to be compared 
80% Power, 2-sided Fisher.s exact test, alpha=0.05 
Amended (04 July 2006) 

10.5.2. Sample size for the secondary immunogenicity endpoint 
Anti-CS titers may be compared between study groups at one month post last dose and 
ten months post Dose 1. For any comparison between any two study groups a sample size 
of 75 evaluable subjects per group will have 90% power to demonstrate equivalence of 
the two vaccine regimens under comparison (i.e. x versus y) in terms of immune response 
(95% CI of the GMT ratio x/y is within the range 0.33 to 3.0) assuming a log standard 
deviation of 0.9 in both groups, alpha=0.025 (Pass 2000). 

10.6. Study cohorts to be evaluated 
10.6.1. Total Vaccinated Cohort 
The Total Vaccinated Cohort will include all vaccinated subjects for whom data are 
available. Thus, the total analysis of safety will include all subjects with at least one 
vaccine administration documented and the total analysis of immunogenicity will include 
vaccinated subjects for whom data concerning immunogenicity endpoint measures are 
available. The Total Vaccinated Cohort analysis will be performed per treatment actually 
administered. 

10.6.2. According to protocol (ATP) cohort for analysis of safety 
The ATP cohort for analysis of safety will include all evaluable subjects; 

• 
who have received at least one dose of study vaccine according to their random 
assignment 
• 
have sufficient data to perform an analysis of safety (at least one vaccine dose with 
safety follow-up) 
• 
for whom administration site of study vaccine is per protocol 
• 
who have not received a vaccine not specified or forbidden in the protocol and for 
whom elimination criteria were not applied 
• 
for whom the randomization code has not been broken 
• 
who meet all eligibility criteria. 
117 
CARS Id : CLIN_200510_919/ Version : 2.5,Admin. QC/ Modify Date : 05/07/2006 


CONFIDENTIAL 

106367 (Malaria-047) 
Amendment 1: 04 July 2006 

10.6.3. 
According to protocol (ATP) cohort for analysis of 
immunogenicity 
The ATP cohort for analysis of immunogenicity will include all evaluable subjects (i.e. 
those meeting all eligibility criteria, complying with the procedures defined in the 
protocol, with no elimination criteria during the study) for whom data concerning 
immunogenicity endpoint measures are available. 

10.7. 
Derived and transformed data 
• 
Seroprotection rate for anti-HBsAg is defined as the percentage of subjects with 
antibody titers greater than or equal to an established cut-off (anti-HBsAg = 10 
mIU/mL). 
• 
A subject seropositive for anti-CS antibody is a subject whose antibody titer is 
greater than or equal to the cut-off value (anti-CS = 0.5 EU/mL). 
• 
The Geometric Mean Titers (GMTs) calculations are performed by taking the antilog 
of the mean of the log10 titer transformations. Antibody titers below the cut-off 
of the assay will be given an arbitrary value of half the cut-off for the purpose of 
GMT calculation. 
For a given subject and a given immunogenicity measurement, missing or non-evaluable 
measurements will not be replaced. Therefore, an analysis will exclude subjects with 
missing or non-evaluable measurements. 

10.8. 
Final analyses 
The final analysis will be conducted on data collected until Clinic Visit 9, Month 10 (10 
months post Dose 1 of vaccines). The study will continue in a single blind manner for 
additional safety surveillance and immunogenicity assessment. This additional 
information will be appended to the study report. 

10.8.1. 
Analysis of demographics/baseline characteristics 
Demographic characteristics (age, gender) of each study cohort will be tabulated. 

The mean age (plus range and standard deviation) by gender of the enrolled subjects, as a 
whole, and per group, will be calculated. 

The distribution of subjects enrolled by study site will be tabulated as a whole and per 
group. 

118 
CARS Id : CLIN_200510_919/ Version : 2.5,Admin. QC/ Modify Date : 05/07/2006 


CONFIDENTIAL 

106367 (Malaria-047) 
Amendment 1: 04 July 2006 

10.8.2. Analyses of safety 
10.8.2.1. Primary endpoint 
Analysis of the primary endpoint, the occurrence of SAEs will be performed on the Total 
Vaccinated Cohort. The proportion of subjects with an SAE, classified by the MedDRA 
preferred term level, reported from study start until study conclusion (end of the double-
blind phase) will be tabulated with exact 95% CI. 

10.8.2.2. Secondary safety endpoints 
Safety will be analyzed on the Total Vaccinated Cohort. If the percent of enrolled 
subjects excluded from the ATP cohort for analysis of safety is more than 5%, a second 
analysis based on this ATP cohort will be performed to complement the Total Vaccinated 
Cohort analysis. 

The percentage of subjects with at least one local adverse event (solicited and 
unsolicited), with at least one general adverse event (solicited and unsolicited) and with 
any adverse event during the solicited follow-up period will be tabulated with exact 95% 
CI after each vaccine dose and overall. The percentage of doses followed by at least one 
local adverse event (solicited and unsolicited), by at least one general adverse event 
(solicited and unsolicited) and by any adverse event will be tabulated, overall vaccination 
course, with exact 95% CI. Similar tables will be generated for Grade 3 events, the 
relationship of the event to vaccination. 

The percentage of subjects reporting each individual solicited local and general adverse 
event during the solicited follow-up period will be tabulated with exact 95% CI. The 
percentage of doses followed by each individual solicited local and general adverse event 
will be tabulated, overall vaccination course, with exact 95% CI. Similar tables will be 
generated for Grade 3 events, the relationship of the event to vaccination and for fever 
and temperature in 0.5°C increments. 

The proportion of subjects reporting an AE (unsolicited) 30 days post each vaccination, 
classified by the MedDRA preferred term level, reported from study start until the end of 
the double-blind phase will be tabulated with exact 95% CI. 

Biochemistry (ALT and creatinine) and hematology (hemoglobin, WBC, platelets) values 
that are outside of the reference ranges will be described for Clinic Visit 9 (end of 
double-blind phase). Frequency distribution of results by toxicity grades will be tabulated 
by group. 

10.8.3. Analyses of immunogenicity 
The primary analysis will be based on the ATP cohort for analysis of immunogenicity. If 
the percent of enrolled subjects excluded from this ATP cohort is more than 5%, a second 
analysis based on the Total Vaccinated cohort will be performed to complement the ATP 
analysis. 

119 
CARS Id : CLIN_200510_919/ Version : 2.5,Admin. QC/ Modify Date : 05/07/2006 


CONFIDENTIAL 

106367 (Malaria-047) 
Amendment 1: 04 July 2006 

10.8.3.1. Anti-CS antibodies 
The percentage of subjects seropositive for anti-CS (proportion of subjects with anti-CS 
antibody titers greater than or equal to 0.5 EU/mL ) with 95% CI will be determined at 
each blood sampling time point. Antibody titers will be summarized by GMT with 95% 
CI at all time points at which serological samples are taken. Antibody titers 1 month after 
the last dose will also be investigated using reverse cumulative curves. Equivalence may 
be evaluated by looking at 95% CI on GMT ratios. 

For all study groups, an area under the curve (AUC) will be estimated by trapezoidal rule 
using the 4 consecutive blood samples. The AUC will be corrected for the residual 
portion. Standardized AUCs (AUC divided by follow-up time) will also be calculated. 
Individual profiles of anti-CS responses will be plotted. Descriptive statistics (mean, 
median, quartiles, minimum and maximum) will be calculated by study group [Chow 
1992; Matthews 1990]. Where applicable, study groups may be compared using 
Wilcoxon Rank Sum tests. 

10.8.3.2. Anti-HBs antibodies 
The seroprotective level for anti-HBs is = 10 mIU/mL; The percentage of subjects with 
protective levels of anti-HBs (= 10 mIU/mL) with 95% confidence interval (95% CI) will 
be determined at will be determined at each blood sampling time point. Antibody titers 
will be summarized by GMT with 95% CI at will be determined at each blood sampling 
time point. Antibody titers after the third dose will also be investigated using reverse 
cumulative curves. Equivalence may be evaluated by looking at 95% CI on GMT ratios. 

10.9. Annex analysis at study conclusion 
10.9.1. Analyses of safety 
The analysis of the occurrence of SAEs will be performed on the Total Vaccinated 
Cohort. The proportion of subjects with an SAE, classified by the MedDRA preferred 
term level, reported from study start until study conclusion (end of the single-blind phase) 
will be tabulated with exact 95% CI. Comparisons between groups will be done using 
Fisher.s Exact test for each preferred term. 

Serious adverse events and withdrawal due to adverse event(s) will be described in detail. 

Biochemistry (ALT and creatinine) and hematology (hemoglobin, WBC, platelets) values 
that are outside of the reference ranges will be described for Clinic Visit 10 (end of 
single-blind phase). 

10.9.2. Analyses of immunogenicity 
The primary analysis will be based on the ATP cohort for analysis of immunogenicity. If 
the percent of enrolled subjects excluded from this ATP cohort is more than 5%, a second 

120 
CARS Id : CLIN_200510_919/ Version : 2.5,Admin. QC/ Modify Date : 05/07/2006 


CONFIDENTIAL 

106367 (Malaria-047) 
Amendment 1: 04 July 2006 

analysis based on the Total Vaccinated cohort will be performed to complement the ATP 
analysis. 

10.9.2.1. Anti-HBs antibodies 
The seroprotective level for anti-HBs is = 10 mIU/mL; The percentage of subjects with 
protective levels of anti-HBs (= 10 mIU/mL) with 95% confidence interval (95% CI) will 
be determined at Month 19 (Clinic Visit 10). Antibody titers will be summarized by 
GMT with 95% CI at Month 19 (Clinic Visit 10). Antibody titers after the third dose will 
also be investigated using reverse cumulative curves. Equivalence may be evaluated by 
looking at 95% CI on GMT ratios. 

10.9.2.2. Anti-CS antibodies 
The percentage of subjects seropositive for anti-CS (proportion of subjects with anti-CS 
antibody titers greater than or equal to 0.5 EU/mL) with 95% CI will be determined at 
Clinic Visit 10. Antibody titers will be summarized by GMT with 95%CI. Equivalence 
may be evaluated by looking at 95% CI on GMT ratios. 

10.10. Exploratory Analyses 
Details for the analysis of exploratory endpoints will be described in the Report Analysis 
Plan 

10.11. Planned interim analysis 
No interim analysis is planned in this study. Final analysis will be carried out at Month 

10. 
11. ADMINISTRATIVE MATTERS 
To comply with Good Clinical Practice important administrative obligations relating to 
investigator responsibilities, monitoring, archiving data, audits, confidentiality and 
publications must be fulfilled. See Appendix B for details. 

12. REFERENCES 
Afrane YA, Klinkenberg E, Drechsel P, Owusu-Daaku K, Garms R and Kruppa T. Does 
irrigated urban agriculture influence the transmission of malaria in the city of Kumasi, 
Ghana? Acta Tropica. 2004: 125-134. 

Ajjan N, Soulebot JP, Stellmann C, Biron G, Charbonnier C, Triau R et al. Results of 
preventive rabies vaccination with a concentrated vaccine of the PM/WI38-1503-3M 
rabies strain cultured on human diploid cells. Preparation of mixed antirabies-antitetanus 
hyperimmune immunoglobulin by plasmapheresis of blood taken from vaccinated 
veterinary students. Dev Biol Stand 1978; 40: 89-100. 

121 
CARS Id : CLIN_200510_919/ Version : 2.5,Admin. QC/ Modify Date : 05/07/2006 


CONFIDENTIAL 

106367 (Malaria-047) 
Amendment 1: 04 July 2006 

Alloueche A, Milligan P, Conway DJ, Pinder M, Bojang K, Doherty T et al. Protective 
efficacy of the RTS,S/AS02 Plasmodium falciparum malaria vaccine is not strain 
specific. American Journal of Tropical Medicine and Hygiene. 2003; 68: 97-101. 

Alonso PL, Sacarlal J, Aponte JJ, Leach A, Macete E et al. Efficacy of the RTS,S/AS02A 
vaccine against Plasmodium falciparum infection and disease in young African children: 
randomised controlled trial. The Lancet. 2004; 364: 1411-1420. 

Alonso PL, Sacarlal J, Aponte JJ, Leach A, Macete E et al. Duration of protection with 
RTS,S/AS02A malaria vaccine in prevention of Plasmodium falciparum disease in 
Mozambican children: single-blind extended follow-up of a randomised controlled trial. 
The Lancet. 2005; 366: 2012-2018. 

Bojang KA, Milligan PJM, Pinder M, Vigneron L, Alloueche A, Kester KE et al. 
Efficacy of RTS,S/AS02 Malaria Vaccine against Plasmodium falciparum Infection in 
Semi-Immune Adult Men in the Gambia: A Randomized Trial. The Lancet. 2001; 358: 
1927-34. 

Bonhoeffer J, Menkes J, Gold, MS, de Souza-Brito G, Fisher MC et al. Generalized 
convulsive seizure as an adverse event following immunization: case definition and 
guidelines for data collection, analysis and presentation. Vaccine. 2004; 22: 557-562. 

Breman JG, Egan A, Keusch GT. Introduction and Summary. The Intolerable Burden of 
Malaria: A New Look at the Numbers. American Journal of Tropical Medicine and 
Hygiene. 2001 a; 64 (1, 2) S: iv-vii. 

Breman, JG. The Ears of the Hippopotamus: Manifestations, Determinants and Estimates 
of the Malaria Burden. American Journal of Tropical Medicine and Hygiene 2001 b; 64: 
1-11. 

Chow SC, Liu JP. Design and Analysis of Bioavailability and Bioequivalence (Statistics: 
Textbooks and Monographs). First Edition. New York: Marcel Dekker Ltd; 1992. 

Costy-Berger F. Preventive rabies vaccination using vaccine prepared from human 
diploid cells. Dev Biol Stand 1978; 40: 101-104. 

Cox JH, Schneider LG. Prophylactic immunization of humans against rabies by 
intradermal inoculation of human diploid cell culture vaccine. J Clin Microbiol 1976; 3 
(2): 96-101. 

Dreesen DW, Fishbein DB, Kemp DT, Brown J. Two-year comparative trial on the 
immunogenicity and adverse effects of purified chick embryo cell rabies vaccine for pre-
exposure immunization. Vaccine 1989; 7 (5): 397-400. 

Epstein JE, Charoenvit Y, Kester KE, Wang R, Newcomer R, Fitzpatrick S et al. Safety, 
tolerability, and antibody responses in humans after sequential immunization with a 
PfCSP DNA vaccine followed by the recombinant protein vaccine RTS,S/AS02A. 
Vaccine. 2004; 22: 1592.1603. 

122 
CARS Id : CLIN_200510_919/ Version : 2.5,Admin. QC/ Modify Date : 05/07/2006 


CONFIDENTIAL 

106367 (Malaria-047) 
Amendment 1: 04 July 2006 

Gallup JL, Sachs JD. The Economic Burden of Malaria. American Journal of Tropical 
Medicine and Hygiene. 2001; 64: 85-96. 

GSK data on file: Investigator Brochure GlaxoSmithKline Biologicals. Candidate 
Vaccines Against Plasmodium falciparum Malaria (RTS,S/AS02A, RTS,S/AS02D and 
RTS,S/AS01B Malaria Vaccines). 23 May 2005. Data on File at GlaxoSmithKline 
Biologicals. 

GSK data on file: Safety, Immunogenicity and Efficacy of Three Adjuvant Preparations 
of a Plasmodium falciparum Vaccine (RTS,S) Which Utilizes the Hepatitis B Surface 
Antigen (HBsAg) as a Carrier for the Malaria Circumsporozoite (CS) Antigen. Report 
WRMAL-003. 24 August 1996. Data on File at GlaxoSmithKline Biologicals. 

GSK data on file: Safety, Immunogenicity, and Preliminary Efficacy of a Lyophilized 
Formulation of SmithKline Beecham Biologicals. Candidate Malaria Vaccine RTS,S. 
Report WRMAL-005. 19 August 1999. Data on File at GlaxoSmithKline Biologicals. 

GSK data on file: Dosage and Schedule Optimization of RTS,S Malaria Vaccine. Report 
WRMAL-004. 30 April 1998. Data on File at GlaxoSmithKline Biologicals. 

GSK data on file: Phase IIb controlled randomized double-blind study to evaluate the 
efficacy, safety and immunogenicity of SmithKline Beecham Biologicals. candidate 
RTS,S malaria vaccine in semi-immune adult males in The Gambia. Protocol 257049/005 
(Malaria-005) 12 December 1997. Data on File at GlaxoSmithKline Biologicals. 

GSK data on file: Phase I/IIa safety, immunogenicity, and preliminary efficacy of two 
short-course schedules of SmithKline Beecham Biologicals. candidate malaria vaccine 
RTS,S in non-immune adult volunteers. Report 257049/012 (Malaria-012) 01 March 
2002. Data on File at GlaxoSmithKline Biologicals. 

GSK data on file: A Phase I Double Blind, Randomized, Controlled, Staggered Study to 
Evaluate the Safety, Reactogenicity and Immunogenicity of 1/5, 1/2 and Full Doses of 
GlaxoSmithKline Biologicals. RTS,S/AS02 Candidate Malaria Vaccine, Administered 
IM According to a 0, 1, 3-month Vaccination Schedule in Semi-Immune Children aged 6 
to 11 Years in The Gambia, a Malaria Endemic Region. Report 257049/015 (Malaria015) 
14 October 2003. Data on File at GlaxoSmithKline Biologicals. 

GSK data on file: Phase II b controlled randomized double-blind study to evaluate the 
efficacy, safety and immunogenicity of GlaxoSmithKline Biologicals. candidate RTS,S 
malaria vaccine in semi-immune adult males in The Gambia. Report 257049/016, 
257049/017 & 257049/018 (Malaria-016, -017 & -018) 12 January 2005. Data on File at 
GlaxoSmithKline Biologicals. 

GSK data on file: A Phase I Double Blind, Randomized, Controlled, Staggered Study to 
Evaluate the Safety, Reactogenicity and Immunogenicity of 1/5, 1/2 and Full Doses of 
GlaxoSmithKline Biologicals. RTS,S/AS02 Candidate Malaria Vaccine, Administered 
IM According to a 0, 1, 3-month Vaccination Schedule in Semi-Immune Children aged 1 
to 5 Years in The Gambia, a Malaria Endemic Region. Report 257049/020 (Malaria-020) 
27 February 2003. Data on File at GlaxoSmithKline Biologicals. 

123 
CARS Id : CLIN_200510_919/ Version : 2.5,Admin. QC/ Modify Date : 05/07/2006 


CONFIDENTIAL 

106367 (Malaria-047) 
Amendment 1: 04 July 2006 

GSK data on file: A Phase I Double Blind, Randomized, Controlled, Staggered Study to 
Evaluate the Safety, Reactogenicity and Immunogenicity of GlaxoSmithKline 
Biologicals. RTS,S/AS02 Candidate Malaria Vaccine, Administered IM According to a 
0, 1, 2-month Vaccination Schedule in Children aged 1 through 4 years in Mozambique, 
a Malaria Endemic Region. Report 257049/025 (Malaria-025) 10 October 2003. Data on 
File at GlaxoSmithKline Biologicals. 

GSK data on file: A double-blind randomised controlled phase IIb study to evaluate the 
safety, immunogenicity and efficacy of GlaxoSmithKline Biologicals. candidate malaria 
vaccine RTS,S/AS02A, administered IM according to a 0, 1 and 2 month vaccination 
schedule in toddlers and children aged 1 to 4 years in a malaria-endemic region of 
Mozambique. Report 257049/026 (Malaria-026) 19 November 2004. Data on File at 
GlaxoSmithKline Biologicals. 

GSK data on file: Double-blind, randomized phase I/IIa human challenge study, to 
evaluate the safety, reactogenicity, immunogenicity, and preliminary efficacy after 
primary sporozoite challenge and rechallenge, of GSK Biologicals. candidate malaria 
vaccines containing the antigen RTS,S adjuvanted with either AS02A or AS01B and 
administered intramuscularly at months 0, 1, 2 in healthy malaria-naive volunteers aged 
18 - 45 years. Protocol 257049/027 (Malaria-027) 24 July 2003. Data on File at 
GlaxoSmithKline Biologicals. 

GSK data on file: Double-blind, randomized phase I/IIa human challenge study, to 
evaluate the safety, reactogenicity, immunogenicity, and preliminary efficacy after 
primary sporozoite challenge and rechallenge, of GSK Biologicals. candidate malaria 
vaccines containing the antigen RTS,S adjuvanted with either AS02A or AS01B and 
administered intramuscularly at months 0, 1, 2 in healthy malaria-naive volunteers aged 
18 - 45 years. Report 257049/027 (Malaria-027) 01 February 2006. Data on File at 
GlaxoSmithKline Biologicals. 

GSK data on file: A Phase I/II randomized double-blind bridging study to evaluate the 
safety and immunogenicity of GlaxoSmithKline Biologicals. candidate vaccines 
RTS,S/AS02D (0.5 mL dose) and RTS,S/AS02A (0.25 mL dose) administered IM 
according to a 0, 1, 2 month vaccination schedule in children aged 3 to 5 years living in a 
malaria-endemic region of Mozambique. Report 257049/034 (Malaria-034) 06 December 
2004. Data on File at GlaxoSmithKline Biologicals. 

Kester KE, McKinney DA, Tornieporth N, Ockenhouse CF, Heppner DG, et al. Efficacy 
of recombinant circumsporozoite protein vaccine regimens against experimental 
Plasmodium falciparum malaria. Journal of Infectious Diseases. 2001; 15:183(4):640-7. 

Kuwert EK, Marcus I, Werner J, Iwand A, Thraenhart O. Some experiences with human 
diploid cell strain-(HDCS) rabies vaccine in pre- and post-exposure vaccinated humans. 
Dev Biol Stand 1978; 40: 79-88. 

Lalvani A, Moris P, Voss G, Kester KE, Brookes R, Koutsoukos M. Potent induction of 
focused Th-1 type cellular and humoral immune responses by RTS,S/SBAS2 
recombinant P. falciparum malaria vaccine. Journal of Infectious Diseases. 1999; 
180:1656-64. 

124 
CARS Id : CLIN_200510_919/ Version : 2.5,Admin. QC/ Modify Date : 05/07/2006 


CONFIDENTIAL 

106367 (Malaria-047) 
Amendment 1: 04 July 2006 

Matthews JN, Altman DG, Campbell MJ, Royston P. Analysis of serial measurements in 
medical research. British Medical Journal 1990; 300 (6719): 230-5. 

Nicholson KG, Farrow PR, Bijok U, Barth R. Pre-exposure studies with purified chick 
embryo cell culture rabies vaccine and human diploid cell vaccine: serological and 
clinical responses in man. Vaccine 1987; 5 (3): 208-210. 

Smith PG, Morrow RH. Methods for Field Trials of Interventions against Tropical 
Diseases: A Toolbox. Oxford University Press 1991: 152-155; 168-175. 

Snow RW, Schellenberg, JR, Peshu, D, Forster, CR, Newton, PA et al. Periodicity and 
space-time clustering of severe childhood malaria on the coast of Kenya. Trans. R. Soc. 
Trop. Med. Hyg. 1990: 87 (4): 386-390. 

Snow RW, de Azevedo Bastos, I, Lowe, EW, Kabiru, CG, Nevill, CG et al. Severe 
childhood malaria in two areas of markedly different falciparum transmission in east 
Africa. Acta Trop. 1994: 57 (4): 289-300. 

Stoute JA, Slaoui M, Heppner DG, Momin P, Kester KE, Desmons P et al. A Preliminary 
Evaluation of a Recombinant Circumsporozoite Protein Vaccine against Plasmodium 
falciparum Malaria. N Eng J Med 1997; 336: 86-91 

Stoute JA, Kester KE, Krzych U, Wellde BT, Hall T, White K et al. Long Term Efficacy 
and Immune Responses Following Immunization with the RTS,S Malaria Vaccine. 
Journal of Infectious Diseases. 1998; 178: 1139-44. 

Sun P, Schwenk R, White K, Stoute JA, Cohen J, Ballou WR et al. Protective immunity 
induced with malaria vaccine, RTS,S, is linked to Plasmodium falciparum 
circumsporozoite protein-specific CD4(+) and CD8(+) T cells producing IFN-gamma. 
Journal of Immunology. 2003; 171 (12): 6961-7. 

UNAIDS/WHO. Epidemiological Fact Sheet on HIV/AIDS and Sexually Transmitted 
Infections. Ghana. 2004 Update. New York: UNAIDS/WHO 2004. 

Vodopija I, Sureau P, Lafon M, Baklaic Z, Ljubicic M, Svjetlicic M et al. An evaluation 
of second generation tissue culture rabies vaccines for use in man: a four-vaccine 
comparative immunogenicity study using a pre-exposure vaccination schedule and an 
abbreviated 2-1-1 postexposure schedule. Vaccine 1986; 4 (4): 245-248. 

Vryheid RE, Kane MA, Muller N, Schatz GC, Bezabeh S. Infant and Adolescent 
Hepatitis B Immunization up to 1999: A Global Overview. Vaccine 2001;19: 1026-1037. 

Wasi C, Chaiprasithikul P, Chavanich L, Puthavathana P, Thongcharoen P, 
Trishanananda M. Purified chick embryo cell rabies vaccine. The Lancet 1986; 1 (8471): 

40. 
World Health Organization. Hepatitis B Fact Sheet WHO/204. 
http://www.who.int/mediacentre/factsheets/fs204/en/index.html Accessed 02 February 
2006. 

125 
CARS Id : CLIN_200510_919/ Version : 2.5,Admin. QC/ Modify Date : 05/07/2006 


CONFIDENTIAL 

106367 (Malaria-047) 
Amendment 1: 04 July 2006 

World Health Organization. Draft Global Immunization Strategy, 28 April 2005. 
http://www.who.int/vaccines/GIVS/english/full_en.pdf. Accessed 02 February 2006. 

126 
CARS Id : CLIN_200510_919/ Version : 2.5,Admin. QC/ Modify Date : 05/07/2006 


CONFIDENTIAL 

106367 (Malaria-047) 
Amendment 1: 04 July 2006 

Appendix A World Medical Association Declaration of Helsinki 

Recommendations guiding physicians 
in biomedical research involving human subjects 


Adopted by the 18th World Medical Assembly 
Helsinki, Finland, June 1964 


and amended by the 
29th World Medical Assembly 
Tokyo, Japan, October 1975 
35th World Medical Assembly 
Venice, Italy, October 1983 
41st World Medical Assembly 
Hong Kong, September 1989 
and the 
48th General Assembly 
Somerset West, Republic of South Africa, October 1996 


INTRODUCTION 

It is the mission of the physician to safeguard the health of the people. His or her 
knowledge and conscience are dedicated to the fulfillment of this mission. 

The Declaration of Geneva of the World Medical Association binds the physician with 
the words, "The health of my patient will be my first consideration," and the International 
Code of Medical Ethics declares that, "A physician shall act only in the patient’s interest 
when providing medical care which might have the effect of weakening the physical and 
mental condition of the patient." 

The purpose of biomedical research involving human subjects must be to improve 
diagnostic, therapeutic and prophylactic procedures and the understanding of the etiology 
and pathogenesis of disease. 

In current medical practice most diagnostic, therapeutic or prophylactic procedures 
involve hazards. This applies especially to biomedical research. 

Medical progress is based on research which ultimately must rest in part on 
experimentation involving human subjects. 

In the field of biomedical research a fundamental distinction must be recognized between 
medical research in which the aim is essentially diagnostic or therapeutic for a patient, 
and medical research, the essential object of which is purely scientific and without 
implying direct diagnostic or therapeutic value to the person subjected to the research. 

Special caution must be exercised in the conduct of research which may affect the 
environment, and the welfare of animals used for research must be respected. 

127 
CARS Id : CLIN_200510_919/ Version : 2.5,Admin. QC/ Modify Date : 05/07/2006 


CONFIDENTIAL 

106367 (Malaria-047) 
Amendment 1: 04 July 2006 

Because it is essential that the results of laboratory experiments be applied to human 
beings to further scientific knowledge and to help suffering humanity, the World Medical 
Association has prepared the following recommendations as a guide to every physician in 
biomedical research involving human subjects. They should be kept under review in the 
future. It must be stressed that the standards as drafted are only a guide to physicians all 
over the world. Physicians are not relieved from criminal, civil and ethical 
responsibilities under the laws of their own countries. 

I. BASIC PRINCIPLES 
3. 
Biomedical research involving human subjects must conform to generally accepted 
scientific principles and should be based on adequately performed laboratory and 
animal experimentation and on a thorough knowledge of the scientific literature. 
4. 
The design and performance of each experimental procedure involving human 
subjects should be clearly formulated in an experimental protocol which should be 
transmitted for consideration, comment and guidance to a specially appointed 
committee independent of the investigator and the sponsor provided that this 
independent committee is in conformity with the laws and regulations of the country 
in which the research experiment is performed. 
5. 
Biomedical research involving human subjects should be conducted only by 
scientifically qualified persons and under the supervision of a clinically competent 
medical person. The responsibility for the human subject must always rest with a 
medically qualified person and never rest on the subject of research, even though the 
subject has given his or her consent. 
6. 
Biomedical research involving human subjects cannot legitimately be carried out 
unless the importance of the objective is in proportion to the inherent risk to the 
subject. 
7. 
Every biomedical research project involving human subjects should be preceded by 
careful assessment of predictable risks in comparison with foreseeable benefits to the 
subject or to others. Concern for the interests of the subject must always prevail over 
the interests of science and society. 
8. 
The right of the research subject to safeguard his or her integrity must always be 
respected. Every precaution should be taken to respect the privacy of the subject and 
to minimize the impact of the study on the subject’s physical and mental integrity and 
on the personality of the subject. 
9. 
Physicians should abstain from engaging in research projects involving human 
subjects unless they are satisfied that the hazards involved are believed to be 
predictable. Physicians should cease any investigation if the hazards are found to 
outweigh the potential benefits. 
10. In publication of the results of his or her research, the physician is obliged to 
preserve the accuracy of the results. Reports of experimentation not in accordance 
with the principles laid down in this Declaration should not be accepted for 
publication. 
11. In any research on human beings, each potential subject must be adequately 
informed of the aims, methods, anticipated benefits and potential hazards of the 
128 
CARS Id : CLIN_200510_919/ Version : 2.5,Admin. QC/ Modify Date : 05/07/2006 


CONFIDENTIAL 

106367 (Malaria-047) 
Amendment 1: 04 July 2006 

study and the discomfort it may entail. He or she should be informed that he or she is 
at liberty to abstain from participation in the study and that he or she is free to 
withdraw his or her consent to participation at any time. The physician should then 
obtain the subject’s freely-given informed consent, preferably in writing. 

12. When obtaining informed consent for the research project the physician should be 
particularly cautious if the subject is in a dependent relationship to him or her or may 
consent under duress. In that case the informed consent should be obtained by a 
physician who is not engaged in the investigation and who is completely independent 
of this official relationship. 
13. In case of legal incompetence, informed consent should be obtained from the legal 
guardian in accordance with national legislation. Where physical or mental 
incapacity makes it impossible to obtain informed consent, or when the subject is a 
minor, permission from the responsible relative replaces that of the subject in 
accordance with national legislation. 
Whenever the minor child is in fact able to give a consent, the minor’s consent must 
be obtained in addition to the consent of the minor’s legal guardian. 
14. The research protocol should always contain a statement of the ethical considerations 
involved and should indicate that the principles enunciated in the present Declaration 
are complied with. 
II. MEDICAL RESEARCH COMBINED WITH PROFESSIONAL CARE 
(Clinical research) 
1. 
In the treatment of the sick person, the physician must be free to use a new 
diagnostic and therapeutic measure, if in his or her judgment it offers hope of saving 
life, re-establishing health or alleviating suffering. 
2. 
The potential benefits, hazards and discomfort of a new method should be weighed 
against the advantages of the best current diagnostic and therapeutic methods. 
3. 
In any medical study, every patient - including those of a control group, if any should 
be assured of the best proven diagnostic and therapeutic method. This does 
not exclude the use of inert placebo in studies where no proven diagnostic or 
therapeutic method exists. 
4. 
The refusal of the patient to participate in a study must never interfere with the 
physician.patient relationship. 
5. 
If the physician considers it essential not to obtain informed consent, the specific 
reasons for this proposal should be stated in the experimental protocol for 
transmission to the independent committee (I, 2). 
6. 
The Physician can combine medical research with professional care, the objective 
being the acquisition of new medical knowledge, only to the extent that medical 
research is justified by its potential diagnostic or therapeutic value for the patient. 
129 
CARS Id : CLIN_200510_919/ Version : 2.5,Admin. QC/ Modify Date : 05/07/2006 


CONFIDENTIAL 

106367 (Malaria-047) 
Amendment 1: 04 July 2006 

III. NON-THERAPEUTIC BIOMEDICAL RESEARCH INVOLVING HUMAN 
SUBJECTS (Non-clinical biomedical research) 
1. 
In the purely scientific application of medical research carried out on a human being, 
it is the duty of the physician to remain the protector of the life and health of that 
person on whom biomedical research is being carried out. 
2. 
The subjects should be volunteers - either healthy persons or patients for whom the 
experimental design is not related to the patient’s illness. 
3. 
The investigator or the investigating team should discontinue the research if in 
his/her or their judgment it may, if continued, be harmful to the individual. 
In research on man, the interest of science and society should never take precedence over 
considerations related to the well being of the subject. 

130 
CARS Id : CLIN_200510_919/ Version : 2.5,Admin. QC/ Modify Date : 05/07/2006 


CONFIDENTIAL 

106367 (Malaria-047) 
Amendment 1: 04 July 2006 

Appendix B Administrative Matters 


I. Responsibilities of the Investigator 
• 
To ensure that he/she has sufficient time to conduct and complete the study and has 
adequate staff and appropriate facilities and equipment which are available for the 
duration of the study and to ensure that other studies do not divert essential subjects 
or facilities away from the study at hand. 
• 
To submit an up-to-date curriculum vitae or Investigator Biography and other 
credentials (e.g., medical license number in the United States) to GSK and.where 
required.to relevant authorities. It is recommended that this documentation 
indicates any previous clinical research experience and history of training in GCP. 
• 
To acquire the reference ranges for laboratory tests performed locally and, if required 
by local regulations, obtain the laboratory.s current certification or Quality 
Assurance procedure manual. 
• 
To ensure that no clinical samples (including serum samples) are retained on site or 
elsewhere without the approval of GSK Biologicals and the express written informed 
consent of the subject and/or the subject.s legally authorized representative. 
• 
To perform no other biological assays at the investigator site except those described 
in the protocol or its amendment(s). 
• 
To prepare and maintain adequate subject source data or raw data designed to record 
observations, and other data pertinent to the study. 
• 
To conduct the study in compliance with the protocol any amendment and .Good 
Clinical Practice. (GCP) and all applicable regulatory requirements. 
• 
To co-operate with a representative of GSK Biologicals in the monitoring process of 
the study and in resolution of queries about the data. 
• 
To permit drug regulatory agencies and GSK audits. 
II. Protocol Amendments and Administrative changes 
• 
No changes to the study protocol will be allowed unless discussed in detail with the 
GSK Biologicals’ Clinical Development Manager/Medical Monitor and filed as an 
amendment/administrative change to this protocol. 
• 
Any amendment/administrative change to the protocol will be adhered to by the 
participating centre(s) and will apply to all subjects. Written IRB/IEC approval of 
protocol amendments is required prior to implementation, except where permitted by 
all applicable regulatory requirements; administrative changes and amendments not 
submitted for approval are submitted to IRBs/IECs for information only. 
• 
Submission of protocol amendments to regulatory agencies will occur in accordance 
with local regulatory requirements. For some countries, submission to the local 
regulatory authority may not be required. When submission to the local regulatory 
authority is required, the timing of the submission relative to IEC/IRB submission or 
approval and whether or not the authority will provide their approval of or 
131 

CARS Id : CLIN_200510_919/ Version : 2.5,Admin. QC/ Modify Date : 05/07/2006 


CONFIDENTIAL 

106367 (Malaria-047) 
Amendment 1: 04 July 2006 

favourable opinion on the amendment before it can be implemented will depend on 

local regulatory requirements. 

III. Sponsor.s Termination of Study 
GSK Biologicals reserves the right to temporarily suspend or prematurely discontinue 
this study either at a single site or at all sites at any time for reasons including, but not 
limited to, safety or ethical issues or severe non-compliance. Reasons for suspension or 
early termination will be documented in the study file at GSK Biologicals. 

If GSK Biologicals determines that suspension or early termination is needed, GSK 
Biologicals will discuss this with the Investigator (including the reasons for taking such 
action). When feasible, GSK Biologicals will provide advance notification to the 
investigator of the impending action prior to it taking effect. 

GSK Biologicals will promptly inform, via written communication, all investigators 
and/or institutions conducting the study, if the study is suspended or terminated for safety 
reasons, and will also inform the regulatory authorities of the suspension or termination 
of the study and the reason(s) for the action. If required by applicable regulations, the 
investigator must inform the IEC/IRB promptly and provide the reason for the suspension 
or termination. 

If the study is prematurely discontinued, all study data must be returned to GSK. In 
addition, arrangements will be made for all unused investigational product(s) in 
accordance with the applicable GSK procedures for the study. Financial compensation to 
investigators and/or institutions will be in accordance with the agreement established 
between the investigator and/or institutions and GSK. 

IV. Case Report Form Instructions 
Prior to screening the first potential participant, the investigator will provide the Site 
Monitor with a list (Site Staff Signature Sheet) showing the name and title, signature and 
initials of all site staff who have a critical effect on the conduct of the study and to whom 
the investigator has delegated significant study related duties such as entering data on the 
CRFs or changing entries on CRFs. If the authorized individuals should change during 
the study, the investigator is to inform GSK Biologicals GSK Biologicals. representative 
of the specific change(s). 

CRFs (and subject diary cards, if applicable), will be supplied by GSK Biologicals for 
recording all data. It is the responsibility of the investigator or co-investigator to ensure 
that study data are legible, accurate, adequately recorded and, when entered on paper 
copy, completely filled in with a black ink fountain or ballpoint pen. 

Errors must be corrected by drawing a single line through the incorrect entry and writing 
in the new value/data positioned as close to the original as possible. The correction must 
then be initialed and dated (and justified, whenever possible), where necessary, by the 
authorized individual making the change. The original entry must not be obliterated, 
overwritten or erased when a correction is made. 

132 
CARS Id : CLIN_200510_919/ Version : 2.5,Admin. QC/ Modify Date : 05/07/2006 


CONFIDENTIAL 

106367 (Malaria-047) 
Amendment 1: 04 July 2006 

When a subject completes a visit, it is anticipated that relevant sections of the CRF will 
be completed by the investigator (or designated staff as documented in the Site Staff 
Signature Sheet) as soon as possible after the last data becoming available. Similarly, 
when a subject completes a study, it is anticipated that all relevant CRF pages will be 
completed promptly after the last data becoming available. This also applies to forms for 
potential study participants who were screened but not randomized to a study group. 

As soon as the subject has completed/withdrawn from the study and the CRF is 
completed, the investigator or medically qualified sub-investigator to whom this task has 
been delegated will sign the study conclusion pages of the CRF to confirm that they have 
reviewed the data and that the data are complete and accurate. In all cases the investigator 
remains accountable for the study data collected. 

An original (top copy) CRF or log sheets must be submitted for all subjects who have 
undergone protocol specific procedures, whether or not the subject completed the study. 

While completed CRFs are reviewed by a GSK Biologicals. professional monitor at the 
study site, errors detected by subsequent in-house CRF review may necessitate 
clarification or correction of errors with documentation and approval by the investigator 
or appropriately qualified designee as documented on the Site Staff Signature Sheet. In 
all cases, the investigator remains accountable for the study data. Wherever possible the 
investigator should assist in the clarification or correction of errors detected after study 
finalization promptly after being brought to the attention of the investigator (preferably 
within 5 working days). 

Any questions or comments related to the CRF should be directed to the assigned Site 
Monitor. 

V. Monitoring by GSK Biologicals 
To ensure compliance with the protocol, monitoring visits by a professional 
representative of the sponsor will be scheduled to take place early in the study, during the 
study at appropriate intervals and after the last subject has completed the study. It is 
anticipated that monitoring visits will occur at a frequency defined and communicated to 
the investigator before study start. 

These visits are for the purpose of confirming that GSK Biologicals. sponsored studies 
are being conducted in accordance with the ethical principles that have their origins in the 
Declaration of Helsinki and that are consistent with Good Clinical practice (GCP) and the 
applicable regulatory requirement(s) (verifying continuing compliance with the protocol, 
amendment(s), reviewing the investigational product accountability records, verifying 
that the site staff and facilities continue to be adequate to conduct the study. Direct access 
to all study-related site and source data/ documents is mandatory for the purpose of 
monitoring review. The monitor will perform a CRF review and a Source Document 
verification (verifying CRF/ RDE entries by comparing them with the source 
data/documents that will be made available by the investigator for this purpose: any data 
item for which the CRF will serve as the source must be identified, agreed and 
documented. Data to be recorded directly into the CRF pages/RDE screens will be 
specified in writing preferably in the source documentation agreement form that is 

133 
CARS Id : CLIN_200510_919/ Version : 2.5,Admin. QC/ Modify Date : 05/07/2006 


CONFIDENTIAL 

106367 (Malaria-047) 
Amendment 1: 04 July 2006 

contained in both the monitor.s and investigator.s study file. For RDE, the monitor will 
mark completed and approved screens at each visit. The investigator must ensure 
provision of reasonable time, space and adequate qualified personnel for monitoring 
visits. Source data verification (SDV) must be conducted using a GSK standard SDV 
sampling strategy (as defined at the study start in the study specific monitoring 
guidelines) in which monitors will perform partial SDV for all subjects and full SDV for 
selected subjects. 

VI. Archiving of Data 
Following closure of the study, the investigator must maintain all site study records in a 
safe and secure location. The records must be maintained to allow easy and timely 
retrieval, when needed (e.g., audit or inspection), and, whenever feasible, to allow any 
subsequent review of data in conjunction with assessment of the facility, supporting 
systems, and staff. Where permitted by applicable laws/regulations or institutional policy, 
some or all of these records can be maintained in a validated format other than hard copy 
(e.g., microfiche, scanned, electronic for studies with an eCRF, for example); however, 
caution needs to be exercised before such action is taken. The investigator must assure 
that all reproductions are legible and are a true and accurate copy of the original, and 
meet accessibility and retrieval standards, including re-generating a hard copy, if 
required. Furthermore, the investigator must ensure there is an acceptable back-up of 
these reproductions and that an acceptable quality control process exists for making these 
reproductions. 

GSK will inform the investigator/ institution of the time period for retaining these records 
to comply with all applicable regulatory requirements. However, the investigator/ 
institution should seek the written approval of the sponsor before proceeding with the 
disposal of these records. The minimum retention time will meet the strictest standard 
applicable to that site for the study, as dictated by ICH GCP E6 Section 4.9, any 
institutional requirements or applicable laws or regulations, or GSK 
standards/procedures; otherwise, the minimum retention period will default to 15 years. 

The investigator/ institution must notify GSK of any changes in the archival 
arrangements, including, but not limited to, the following: archival at an off-site facility, 
transfer of ownership of the records in the event the investigator leaves the site. 

VII. Audits 
For the purpose of compliance with Good Clinical Practice and Regulatory Agency 
Guidelines it may be necessary for GSK or a Drug Regulatory Agency to conduct a site 
audit. This may occur at any time from start to after conclusion of the study. 

When an investigator signs the protocol, he agrees to permit drug regulatory agencies and 
GSK audits, providing direct access to source data/ documents. Furthermore, if an 
investigator refuses an inspection, his data will not be accepted in support of a New Drug 
Registration and/or Application, Biologics Licensing Application. 

Having the highest quality data and studies are essential aspects of vaccine development. 
GSK has a Regulatory Compliance staff who audit investigational sites. Regulatory 

134 
CARS Id : CLIN_200510_919/ Version : 2.5,Admin. QC/ Modify Date : 05/07/2006 


CONFIDENTIAL 

106367 (Malaria-047) 
Amendment 1: 04 July 2006 

Compliance assesses the quality of data with regard to accuracy, adequacy and 
consistency. In addition, Regulatory Compliance assures that GSK Biologicals. 
sponsored studies are in accordance with GCP and that relevant regulations/guidelines 
are being followed. 

To accomplish these functions, Regulatory Compliance selects investigational sites to 
audit. These audits usually take 1 to 2 days. GSK.s audits entail review of source 
documents supporting the adequacy and accuracy of CRFs, review of documentation 
required to be maintained, and checks on vaccine accountability. GSK.s audit therefore 
helps prepare an investigator for a possible regulatory agency inspection as well as 
assuring GSK Biologicals of the validity of the database across investigational sites. 

The Inspector will be especially interested in the following items: 

• Log of visits from the sponsor.s representatives 
• Study personnel 
• Study file 
• Safety reporting 
• IRB/IEC and regulatory authority approvals 
• Facilities 
• monitoring 
• Vaccine accountability 
• Approved study protocol and amendments and investigator brochure 
• Informed consent of the subjects (written consent [or witnessed oral if applicable] ) 
• Medical records and other source documents supportive of CRF data 
• Reports to the IRB/IEC and the sponsor 
• Record retention. 
GSK Biologicals will gladly help investigators prepare for an inspection. 
VIII. Ownership, Confidentiality and Publication 
Ownership: 

All information provided by GSK and all data and information generated by the site as 
part of the study (other than a subject.s medical records) are the sole property of GSK. 

All rights, title, and interests in any inventions, know-how or other intellectual or 
industrial property rights which are conceived or reduced to practice by site staff during 
the course of or as a result of the study are the sole property of GSK, and are hereby 
assigned to GSK. 

135 
CARS Id : CLIN_200510_919/ Version : 2.5,Admin. QC/ Modify Date : 05/07/2006 


CONFIDENTIAL 

106367 (Malaria-047) 
Amendment 1: 04 July 2006 

If a written contract for the conduct of the study which includes ownership provisions 
inconsistent with this statement is executed between GSK and the study site, that 
contract.s ownership provisions shall apply rather than this statement. 

Confidentiality: 

Documented evidence that a potential investigator is aware and agrees to the confidential 
nature of the information related to the study must be obtained by means of a 
confidentiality agreement. 

All information provided by GSK and all data and information generated by the site as 
part of the study (other than a subject.s medical records) will be kept confidential by the 
investigator and other site staff. This information and data will not be used by the 
investigator or other site personnel for any purpose other than conducting the study. 
These restrictions do not apply to: (1) information which becomes publicly available 
through no fault of the investigator or site staff; (2) information which it is necessary to 
disclose in confidence to an IEC or IRB solely for the evaluation of the study; (3) 
information which it is necessary to disclose in order to provide appropriate medical care 
to a study subject; or (4) study results which may be published as described in the next 
paragraph. If a written contract for the conduct of the study which includes 
confidentiality provisions inconsistent with this statement is executed, that contract.s 
confidentiality provisions shall apply rather than this statement. 

Publication: 

For multicenter studies, the first publication or disclosure of study results shall be a 
complete, joint multicenter publication or disclosure coordinated by GSK. Thereafter, 
any secondary publications will reference the original publication(s). 

Prior to submitting for publication, presentation, use for instructional purposes, or 
otherwise disclosing the study results generated by the site (collectively, a .Publication.), 
the investigator shall provide GSK with a copy of the proposed Publication and allow 
GSK a period to review the proposed Publication (at least 21 (twenty-one) days [or at 
least 15 (fifteen) working days for abstracts/posters/presentations]. Proposed Publications 
shall not include either GSK confidential information other than the study results or 
personal data on any subject, such as name or initials. 

At GSK.s request, the submission or other disclosure of a proposed Publication will be 
delayed a sufficient time to allow GSK to seek patent or similar protection of any 
inventions, know-how or other intellectual or industrial property rights disclosed in the 
proposed Publication. 

If a written contract for the conduct of the study, which includes publication provisions 
inconsistent with this statement is executed, that contract.s publication provisions shall 
apply rather than this statement. 

136 
CARS Id : CLIN_200510_919/ Version : 2.5,Admin. QC/ Modify Date : 05/07/2006 


CONFIDENTIAL 

106367 (Malaria-047) 
Amendment 1: 04 July 2006 

Appendix C Overview of the Recruitment Plan 

KCCR/SMS 

Prior to enrollment, a specific information policy towards the targeted population will be 
implemented. This will consist of a step-by-step approach, starting with the 
administrative and senior leaders of the community as well as health personnel from the 
different health facilities in the study area. Agogo Town, from where the study 
participants will come, is divided into approximately ten assembly areas and following 
the meeting with senior leaders it will be decided how best to hold information sessions 
in each small area. In the past meetings have been held in churches and community 
centres. The sessions will explain the problem of malaria to this community, the current 
strategies for its control, as well as the limitations of these strategies. The need and the 
difficulties of developing a vaccine against malaria will be discussed, as well as an 
outline of the proposed trials, including the rationale, the background data available and 
the study objectives. Particular attention will be paid to study procedures, immunization 
and blood collection. In that respect a full discussion on the purpose of blood collection 
and the associated risks will be carried out. 

A register is currently being made of children from the town; this will include a listing of 
which children, according to age, will be eligible for the study. The register is being 
created from children attending the current immunization clinics in the town. A senior 
field worker is noting the children.s name, age and address and following the local 
information sessions the parents of these children will be invited to attend specific small-
group information sessions. Following this, a list of children whose mothers have 
expressed an interest in enrolling them in the study will be compiled and the SOPs on 
home follow-up before enrolment will be implemented. Study personnel will seek 
individual informed consent for each child from the parent(s)/guardian(s) in privacy. 
Parent(s)/guardian(s) will again be informed about the study objectives and procedures 
including immunization and blood collection and they will be encouraged to ask and 
clarify questions about the trial. The parent(s)/guardian(s) understanding of the Informed 
Consent form will be verified by use of an oral assessment questionnaire (outlined in 
SOPs). The parent(s)/guardian(s) and the witness will be invited to sign the Informed 
Consent Form. Children whose parent(s)/guardian(s) consent for them to enter the study 
will be invited to come to the maternal child health centre and be screened according to 
the procedures outlined in the Study Protocol. 

KHRC 

The Kintampo site has a demographic surveillance system (DSS) in place that records the 
location of all compounds/houses in the area. The residents of each compound are 
registered at household levels with permanent identification numbers. This registration 
system enables staff to trace people to their homes whenever required. The records of 
each resident are updated every six months by specialized centre staff members. Staff 
visit households to record births, deaths and migrations to and from the area. The DSS 
will be used to compile a list of potentially eligible children. 

Discussion sessions will be held with the local community prior to recruitment. These 
preliminary sessions will be held with opinion leaders, health personnel from the 

137 
CARS Id : CLIN_200510_919/ Version : 2.5,Admin. QC/ Modify Date : 05/07/2006 


CONFIDENTIAL 

106367 (Malaria-047) 
Amendment 1: 04 July 2006 

different health facilities, chiefs, elders, religious leaders and assembly-men. During 
these sessions the malaria menace will be discussed as well as the current control 
strategies, the limitations of these strategies and new innovative strategies being 
developed. 

The need for a vaccine against malaria will be discussed, followed by a careful 
explanation of what this new malaria vaccine trial plans to achieve. Particular attention 
will be paid to study procedures, including immunization and blood collection. This will 
be followed by an open discussion regarding any concerns that people may have. 

If the participants at the discussion sessions endorse community participation in the 
project, field staff from the centre will visit parents/guardians of children on the list 
compiled from the DSS at their homes. Field staff will have a thorough one-on-one 
briefing. Following the briefing, staff will register whether or not the parents are willing 
to allow their child to participate in the study. Results from the one-on-one briefings will 
be sent to the centre for a new database to be created for eligible children and willing 
parents. An SOP on home follow-up for invitation for screening/ enrolment will be 
developed, and staff will be trained in readiness for the recruitment. This SOP will also 
involve individual informed consent seeking for each child from the parent(s)/guardian(s) 
in privacy using the detailed consent form of the study. 

Children whose parent(s)/guardian(s) consent for them to enter the study will be informed 
of their screening date; a worker will be sent early on the day of screening to prepare the 
parent(s)/guardian(s) and their child while a vehicle follows to pick those invited to the 
screening area in the Kintampo District Hospital. Parent(s)/guardian(s) who consent for 
their child to take part in the study will be given a summary of the ICF to remind them of 
the study procedures and requirements. 

It will be ensured that staff are adequately trained on their roles in the study, a practice 
session will be held before recruitment/screening/enrolment commences. 

138 
CARS Id : CLIN_200510_919/ Version : 2.5,Admin. QC/ Modify Date : 05/07/2006 


CONFIDENTIAL 

106367 (Malaria-047) 
Amendment 1: 04 July 2006 

Appendix D Handling of Biological Samples Collected by the Investigator 

Instructions for Handling of Serum Samples 

When materials are provided by GSK Biologicals, it is MANDATORY that all clinical 
samples (including serum samples) will be collected and stored using exclusively those 
materials in the appropriate manner. The use of other materials could result in the 
exclusion of the subject from the ATP analysis. The investigator must ensure that his/her 
personnel and the laboratory(ies) under his/her supervision comply with this requirement. 
However, when GSK Biologicals does not provide material for collecting and storing 
clinical samples, then appropriate materials from the investigator.s site are to be used. 

1. Collection 
The whole blood should be collected observing appropriate aseptic conditions. It is 
recommended that Vacutainer® tubes WITH integrated serum separator (e.g. Becton-
Dickinson Vacutainer SST or Corvac® Sherwood Medical) be used to minimize the risk 
of hemolysis and to avoid blood cell contamination of the serum when transferring to 
standard serum tubes. 

2. Serum separation 
These guidelines aim to ensure high quality serum by minimizing the risk of hemolysis, 
blood cell contamination of the serum or serum adverse cell toxicity at testing. 

• 
For separation of serum using Vacutainer tubes, the instructions provided by the 
manufacturer should be followed. Siliconized tubes should never be used (cell 
toxicity). Often the manufacturer.s instruction states that the relative centrifugal 
acceleration known also as .G. must be .between 1000 and 1300 G. with tubes 
spinning for ten minutes. Error in calculation of centrifuge speed can occur when 
laboratory personnel confuse .G. acceleration with .RPM. (revolutions per minute). 
The speed of centrifugation must be calculated using the .G. rate provided in the 
manufacturer.s instructions and the radius of the centrifuge head. After measuring 
the radius of the centrifuge machine, a speed/acceleration nomograph must be 
employed to determine the centrifuge speed in .RPM.. 
• 
Following separation, the serum should be aseptically transferred to the appropriate 
standard tubes using a sterile disposable pipette. The serum should be transferred as 
gently as possible to avoid blood cell contamination. 
• 
The tube should not be overfilled (max. 3/4 of the total volume) to allow room for 
expansion upon freezing. 
• 
The tube should be identified by the appropriate label provided by GSK Biologicals 
(see point 3). 
3. Labeling 
• 
The standard labels provided by GSK Biologicals should be used to label each serum 
sample. 
139 
CARS Id : CLIN_200510_919/ Version : 2.5,Admin. QC/ Modify Date : 05/07/2006 


CONFIDENTIAL 

106367 (Malaria-047) 
Amendment 1: 04 July 2006 

• 
If necessary, any hand-written additions to the labels should be made using indelible 
ink. 
• 
The label should be attached to the tube as follows (see diagram): 
- first attach the paper part of the label to the tube 
- then wrap the label around the tube so that the transparent, plastic part of the 
label overlaps with the label text and bar code and shields them. 
This will ensure optimal label attachment. 


Plastic, transparent part 

Bar code 
Study N°......... 
Treatment N°...... 
POST VACC. I 
STUDY MTH 1 
For GlaxoSmithKline 
Biologicals 
Paper, text part 

Labels should not be attached to caps. 

4. Sorting and storage 
• 
Tubes should be placed in the GSK Biologicals. cardboard boxes in numerical order 
from left to right, starting from the lower left hand corner, beginning with the pre-
vaccination samples series, then with the post-vaccination sample series. 
• 
The tubes of serum should be stored in a vertical position at approximately -20°C 
(alternatively at approximately -70°/80°C is also acceptable) until shipment to GSK 
Biologicals. The storage temperature should be checked regularly and documented. 
Wherever possible, a backup facility for storage of serum samples should be 
available. 
• 
A standard Serum Listing Form, specifying the samples being shipped for individual 
subjects at each time point, should be prepared for each shipment. A copy of this list 
should be retained at the study site, while the original should be sealed in a plastic 
envelope and shipped with the serum samples. 
140 
CARS Id : CLIN_200510_919/ Version : 2.5,Admin. QC/ Modify Date : 05/07/2006 


CONFIDENTIAL 

106367 (Malaria-047) 
Amendment 1: 04 July 2006 

• 
Once flight details are known, a standard Specimen Transfer Form must be 
completed and faxed to GSK Biologicals to the number provided below. A copy of 
the Specimen Transfer Form must be in the parcel1 
GLAXOSMITHKLINE BIOLIGICALS 
Attention Biospecimen Reception 
Clinical Immunology 
R & D Department/Building 44 
Rue de l.Institut, 89 
B-1330 Rixensart . Belgium 


Telephone +32-2-656 8949 or +32-2-656 6130 
or +32-2-656 8549 or +32-2-656 6108 
Fax +32-2-656 6052 
E-mail rix.ugbiospecimen-reception@gskbio.com 

Instructions for Handling Cells for Cell-Mediated Immunity Assay 

When materials are provided by GSK Biologicals, it is mandatory that all clinical 
samples be collected and stored using exclusively those materials in the appropriate 
manner. The use of other materials could result in the exclusion of the subject from 
analysis. The investigator must ensure that his/her personnel and the laboratory(ies) under 
his/her supervision comply with this requirement. 

1. Collection of whole blood 
Collect blood by venipuncture in Terumo tubes with heparin (mandatory) and record time 
of collection. The tubes should be kept at constant room temperature and shipped as 
quickly as possible to a designated clinical site. Use well closed Styrofoam boxes of 5 cm 
thickness for blood samples transport (see current version of GSK Biologicals SOP 
RD_HCI_001 for guidance). 

2. Labeling of tubes 
• 
If labels are provided by GSK, it is mandatory to use them. 
• 
If necessary, any hand-written additions to the labels should be made using indelible 
ink. 
4. Sorting and storage of blood cell samples 
Samples should be stored frozen (<-80°C) until shipment to GSK Biologicals. Wherever 
possible, a backup facility for storage of samples should be available. 

1 The Serum Listing Form and the Specimen Transfer Form are standard documents used in GSK 

Biologicals. clinical trials. These documents are provided by GSK Biologicals. Clinical Trials. monitor 

at study initiation. 

141 
CARS Id : CLIN_200510_919/ Version : 2.5,Admin. QC/ Modify Date : 05/07/2006 


CONFIDENTIAL 

106367 (Malaria-047) 
Amendment 1: 04 July 2006 

A standard Cryotube Listing Form (see current version of GSK Biologicals SOP 
RD_HCI_009 for guidance), specifying the samples being shipped for individual subjects 
at each timepoint, should be prepared for each shipment. A copy of this list should be 
retained at the study site, while the original should be sealed in a plastic envelope and 
shipped with the samples. 

142 
CARS Id : CLIN_200510_919/ Version : 2.5,Admin. QC/ Modify Date : 05/07/2006 


CONFIDENTIAL 

106367 (Malaria-047) 
Amendment 1: 04 July 2006 

Appendix E Shipment of Biological Samples 

Instructions for shipment of serum and cell samples 

Serum and cell samples should be sent to GSK Biologicals at regular intervals. The 
frequency of shipment of samples should be decided upon by the Site Monitor, Central 
Study Coordinator and the investigator prior to the study start. 

Serum and cell samples should always be sent by air, preferably on a Monday, Tuesday 
or Wednesday, unless otherwise requested by the sponsor. 

Serum and cell samples must be placed with dry ice (maximum -20°C) in a container 
complying with International Air Transport Association (IATA) requirements. The 
completed standard serum listing form should always accompany the shipment. 

The container must be clearly identified with the labels provided by GSK Biologicals 
specifying the shipment address and the storage temperature (-20°C). 

The airway bill should contain the instruction for storage of samples at maximum -20°C. 

A .proforma. invoice, stating a value for customs purposes only, should be prepared and 
attached to the container. This document should contain the instruction for storage of 
samples at maximum -20°C. 

Details of the shipment, including: 

* number of samples 
* airway bill 
* flight number 
* flight departure and arrival times 
should be sent by fax or email two days before shipment, to: 

GLAXOSMITHKLINE BIOLOGICALS, 
Attention Biospecimen Reception 
Clinical Immunology 
R & D Department/Building 44 
Rue de l.Institut, 89 
B-1330 Rixensart . Belgium 


Telephone +32-2-656 8949 or +32-2-656 6130 
or +32-2-656 8549 or +32-2-656 6108 
Fax +32-2-656 6052 
E-mail rix.ugbiospecimen-receiption@gskbio.com 

143 
CARS Id : CLIN_200510_919/ Version : 2.5,Admin. QC/ Modify Date : 05/07/2006 


CONFIDENTIAL 

106367 (Malaria-047) 
Amendment 1: 04 July 2006 

The central study coordinators, Nathalie Annez and Arlette Simonon should be informed 
2 days before any shipment. 

Nathalie Annez, Rixensart, Belgium Arlette Simonon 

Telephone: +32.2.656.57.48 Telephone: +32.2.656.55.07 

Fax: +32.2.656.80.44 Fax: +32.2.656.80.44 

email: nathalie.annez@gskbio.com email: arlette.simonon@gskbio.com 

144 
CARS Id : CLIN_200510_919/ Version : 2.5,Admin. QC/ Modify Date : 05/07/2006 


CONFIDENTIAL 

106367 (Malaria-047) 
Amendment 1: 04 July 2006 

Appendix F Laboratory Assays 

Serology testing 

Serological responses will be measured principally by evaluating antibody responses to 
HBs and to CSP repeats (anti R32LR). Serum for antibody determination will be 
collected at the time points defined in the flowcharts in protocol Section 5.11. 

Antibody levels against CS will be measured at GSK Biologicals (or a designated 
laboratory) by standard ELISA methodology using plate adsorbed R32LR antigen with a 
standard reference antibody as a control according to SOPs from the laboratory. Results 
will be reported in EU/mL. 

Antibody to hepatitis B surface antigen will be measured at GSK Biologicals using a 
commercially available ELISA immunoassay (AUSAB EIA test kit from Abbott) or 
equivalent according to the assay instructions. Results will be reported in mIU/mL. 

Determination of parasitemia 

Estimates of asexual P. falciparum parasite density will be made at KHRC and 
KCCR/SMS according to laboratory SOPs. Two slides will be air dried, stained with 
Giemsa and read on a light microscope with a x50 oil immersion lens and x10 eyepieces. 
Parasite density will be assessed by counting the number of asexual stage parasites per 
200 leukocytes. Slides will be declared negative only after 200 leukocytes have been 
read. Parasite numbers will be converted to a count/µL by assuming a standard leukocyte 
count of 8000/µL. All slides will be read twice independently, and a third time if the ratio 
of densities from the first two is greater than 1.5 or smaller than 0.67 or if there is a 
discrepancy in positivity. If less than 30 parasites are counted a third reading by a 
different reader will be done if the difference in the number of parasites is greater than 

10. The definitive result will be based on the majority verdict for positivity and the 
geometric mean of the positive densities for positive slides. 
Cell-mediated immunity 

CMI will be investigated at two time points in this study, corresponding to one month 
post last dose of vaccination and at study conclusion. 

Intracellular fluorescent staining for cytokines (ICS) is a method for detecting defined 
populations of cells (for example CD4+ or CD8+ T-cells expressing cytokines and 
activation markers upon in vitro stimulation). 

Blood cells will be stimulated with CS-derived peptides for 20 hours and brefeldin added 
to prevent cytokine secretion. The cells will then be preserved for subsequent analysis in 
a classical ICS assay. This analyses will allow the determination of the frequencies of 
Ag-specific cells and determine the functionalities of these cells. 

Biochemical and hematological analyses 

Hematological and biochemical testing will be done at KHRC and KCCR/SMS in Ghana, 
following laboratory SOPs. 

145 
CARS Id : CLIN_200510_919/ Version : 2.5,Admin. QC/ Modify Date : 05/07/2006 


CONFIDENTIAL 

106367 (Malaria-047) 
Amendment 1: 04 July 2006 

Appendix G Vaccine supplies, packaging and accountability 

It is NOT permitted to use any of the supplies provided by GSK Biologicals for purposes 
other than those specified in the protocol. Unused supplies will be collected by GSK 
Biologicals on completion of the study. Used vaccine vials/pre-filled syringes/containers 
can be disposed on site according to local biosafety standard for disposal of biological 
waste material. 

1. Vaccine supplies 
GSK Biologicals will supply the following amounts of numbered doses of study 
vaccines, sufficient to administer sufficient doses to all subjects as described in the 
present protocol. 

• 
Sufficient doses for 90 135 recipients of the candidate vaccine RTS,S/AS02D on a 
three dose schedule and 90 recipients on a two dose schedule (doses of RTS,S 
vaccine in monodose vials and doses of AS02D adjuvant in pre-filled syringes). 
Amended (04 July 2006) 

• 
Sufficient doses for 180 recipients of the candidate vaccine RTS,S/AS01E on a three 
dose schedule and 90 recipients on a two dose schedule (doses of RTS,S vaccine in 
monodose vials and doses of AS01E adjuvant in pre-filled syringes). 
• 
Sufficient doses for 90 45 recipients of Rabies vaccine on a three dose schedule. 
Amended (04 July 2006) 

An additional 3% of their respective amounts of RTS,S/AS02D, RTS,S/AS01E and 
Rabies vaccine will be supplied for replacement in case of breakage, bad storage 
conditions or any other reason that would make the vaccine unusable (i.e. given by 
mistake to another subject). 

All pre-filled syringes and vials must be accounted for on the form provided. 

2. Vaccine packaging 
The vaccines will be packed in labeled boxes. The box label will contain, as a minimum, 
the following information: study number, abbreviated title, treatment number, lot number 
(or numbers, when double-blind), instructions for vaccine administration. 

3. Vaccine accountability 
The investigator or pharmacist must sign a statement that he/she has received the clinical 
supplies for the study. At all times the figures on supplied, used and remaining vaccine 
doses should match. At the end of the study, it must be possible to reconcile delivery 
records with those of used and unused stocks. An explanation must be given of any 
discrepancies. 

After approval from GSK Biologicals, used vaccine vials/syringes should be destroyed at 
the study sites using locally approved biosafety procedures and documentation unless 
otherwise described in the protocol. If no adequate biosafety procedures are available at 
the study sites, the used vaccine vials/syringes are to be returned to an appropriate GSK 

146 
CARS Id : CLIN_200510_919/ Version : 2.5,Admin. QC/ Modify Date : 05/07/2006 


CONFIDENTIAL 

106367 (Malaria-047) 
Amendment 1: 04 July 2006 

Biologicals site for destruction in accordance with current GSK SOP WWD-1102. 
Unused vaccine vials/syringes will be disposed at the local GSK Biologicals site in 
accordance with GSK SOP WWD-1102. If no processes for destruction of unused 
vaccines are in place in the local GSK Biologicals site; the unused vials/syringes must be 
returned to GSK Biologicals in Rixensart, Belgium. 

4. Transfers of clinical vaccines or products from country medical department or 
dispatch center to study sites or between sites 
Storage temperatures must be maintained during transport and deviations must be 
reported to Logistics and Packaging for guidance. All transfers of clinical vaccines or 
products must be documented using the Clinical Supply Transfer Form. If the duration of 
the transfer is less than four hours, a transportable fridge or any suitable container (e.g. 
Styrofoam container) with a maximum of eight refrigerated cold packs (cooling 
elements) must be used in order to maintain the vaccines at 2°to 8°C during transport. If 
the duration is more than four hours, a transportable fridge or any suitable container (e.g. 
Styrofoam container) with a minimum of eight thirteen cold packs (cooling elements) 
must be used as well as a temperature monitoring system that must be placed as close as 
possible to the doses and checked upon reception at the final destination. Never place 
frozen cold packs or dry ice inside vaccine/product boxes for vaccine that must be kept at 
+4°C in order to avoid cold-chain deviation (e.g. frozen vaccines). Exceptions to these 
instructions are detailed in product-specific transport guidelines. Amended (04 July 
2006) 

5. Labels for sample identification 
The investigator will receive labels from GSK Biologicals to identify samples taken from 
each subject at each time point. Each label will contain the following information: study 
number, treatment number, sampling time point (e.g., post vaccination 3), timing (e.g., 
study Month 7). 

6. Other supplies provided by GSK Biologicals 
In addition to the vaccines, the study documentation and the sample labels, the 
investigator will receive the following supplies: 

• tubes with screw caps for serum samples, 
• racks for the tubes of serum. 
147 
CARS Id : CLIN_200510_919/ Version : 2.5,Admin. QC/ Modify Date : 05/07/2006 


CONFIDENTIAL 

106367 (Malaria-047) 
Amendment 1: 04 July 2006 

Appendix H Amendments and Administrative Changes to the Protocol 

GlaxoSmithKline BiologicalsClinical Research & Development 
Protocol Amendment Approval 
eTrack study 
number 
106367 
eTrack abbreviated 
title 
Malaria-047 
IND number BB-IND 12937 
Protocol title: A Phase II randomized, controlled, partially-blind study of the 
safety and immunogenicity of GlaxoSmithKline Biologicals. 
candidate Plasmodium falciparum vaccines RTS,S/AS02D 
and RTS,S/AS01E, when administered IM according to one of 
three dose schedules in children aged 5 to 17 months living in 
Ghana. 
Amendment 
number: 
Amendment 1 
Amendment date: 04 July 2006 
Co-ordinating 
author: 
Marie-Sylvie Remacle, Scientific Writer 

Rationale/background for changes: 


1. At the Kumasi site (KCCR/SMS), children in the 0, 1, 2-schedule 
group will receive RTS,S/AS02D as an active comparator, as 
opposed to Rabies vaccine. Only the children in the Kintampo 
site (KHRC) will receive the Rabies vaccine as a control. 
The changes are: 

• Synopsis: 
One group of children on the 0, 1, 2-schedule will receive a Rabies vaccine as a control. 
One group on the same schedule will receive the RTS,S/AS02D experimental vaccine as 
an active comparator. 

RTS,S/AS02D will not be assessed on a 0, 1, 2-schedule in this study as it has already 
been assessed in children during the trials Malaria-025, -026, -034 and is being assessed 
in Malaria-038 and -040. 

Experimental design: Phase II, controlled, partially blind (blind to vaccine administration, 
open to vaccination schedule), randomized (1: 1: 1: 1: 1: 1 ) trial with six treatment 
groups at each study site. 

148 
CARS Id : CLIN_200510_919/ Version : 2.5,Admin. QC/ Modify Date : 05/07/2006 


CONFIDENTIAL 

106367 (Malaria-047) 
Amendment 1: 04 July 2006 

In the Kintampo Health Research Center (KHRC), on the 0, 1, 2-schedule, subjects will 
receive the Rabies vaccine as a control. In the Kumasi Center for Collaborative 
Research / School of Medical Sciences (KCCR/SMS), on the 0, 1, 2-schedule, subjects 
will receive the RTS,S/AS02D experimental vaccine as an active comparator. 
Randomization to each of the other study groups will be balanced between the two study 
sites. 

• Synopsis and Section 2: 
For RTS,S/AS01E (on a 0, 1-month and a 0, 1, 2-month and a 0, 1, 7-month schedule) 
and RTS,S/AS02D (on a 0, 1-month, 0, 1, 2-month and a 0, 1, 7-month schedule) when 
administered intramuscularly to children aged 5 to 17 months living in a malaria-endemic 
area. 

• Synopsis and Section 3: 
540 subjects will be enrolled. It is expected that approximately 450 455 subjects will be 
evaluable at study end. 

• Section 1.6: 
To date, RTS,S/AS02A has been extensively evaluated on a 0, 1, 2-month schedule in 
children between the ages of 1 and 4 years in Mozambique and found to provide good 
immunogenicity [GSK data on file, Malaria-025, GSK data on file, Malaria-034] and 
efficacy [GSK data on file, Malaria-026] with an acceptable safety profile. Because of 
this extensive prior evaluation, RTS,S/AS02D will not be assessed on a 0, 1, 2-schedule 
in this trial. 

• Section 3: 
Figure 2: Study Design Overview: children to receive RTS,S/AS01E or Rabies vaccine 
or RTS,S/AS02D on a 0, 1, 2-month schedule: 

Vacc 1 Vacc 2 Vacc 3 
RTS,S/AS01E 
BS* 
RTS,S/AS01E RTS,S/AS01E 
BS BS BS BS 
BS 
randomization 
Vacc 1 Vacc 2 Vacc 3 
Rabies 
RTS,S/AS02D1 BS* 
Rabies 
RTS,S/AS02D1 
Rabies 
RTS,S/AS02D1 BS BS BS BS 
Clinic 
Visit 1 
Day -28 to 0 
Clinic 
Visit 2 
Month 0 
Clinic 
Visit 3 
Month 0 
Clinic 
Visit 4 
Month 1 
Clinic 
Visit 5 
Month 2 
Clinic 
Visit 6 
Month 3 
Clinic 
Visit 7 
Month 7 
Clinic 
Visit 9 
Month 10 
Clinic 
Visit 10 
Month 19 
SCREENING PRIMARY STUDY PHASE EXTENDED 
FOLLOW-UP PHASE 
KEY: BS; Blood Sample. Vacc; Vaccination. * this blood sample only carried out on first 100 children to present for follow-up 

1 The Rabies vaccine will be used only at Kintampo-KHRC; The RTS,S/AS02D vaccine will be used at Kumasi-KCCR/SMS. 

149 
CARS Id : CLIN_200510_919/ Version : 2.5,Admin. QC/ Modify Date : 05/07/2006 


CONFIDENTIAL 

106367 (Malaria-047) 
Amendment 1: 04 July 2006 

Experimental design: Phase II, controlled, partially blind (blind to vaccine administration, 
open to vaccination schedule), randomized (1: 1: 1: 1: 1: 1 ) trial with six treatment 
groups at each study site. 

Vaccine 
Schedule Number of children Estimated number 
(Months) to be enrolled evaluable 

RTS,S/AS01E 

0, 1, 2 
90 

75 

(0.5 mL dose) 
Rabies vaccine 
0, 1, 2 90 45 
75 40

(0.5 mL dose)a 
RTS,S/AS02D 

0, 1, 2 
45 

40 

(0.5 mL dose)b 
RTS,S/AS02D 

0, 1, 7 90 
75 

(0.5 mL dose) 
RTS,S/AS01E 
0, 1, 7 90 
75 

(0.5 mL dose) 
RTS,S/AS02D 
0, 1 90 
75 

(0.5 mL dose) 
RTS,S/AS01E 
0, 1 90 
75 

(0.5 mL dose) 
a The Rabies vaccine will only be used at Kintampo . KHRC 
b Enrollment will occur at Kumasi . KCCR/SMS 


• Section 5.1.5: 
After completion of the study, Rabies immunization on a 0, 1, 28-day schedule will be 
offered for all children enrolled at the KHRC and that did not receive it during the study 

(i.e. those subjects that received RTS,S/AS02D or RTS,S/AS01E). 
• Section 5.3.2: 
Subject numbers will be allocated to all volunteers who are consented for screening by 
their parent(s)/guardian(s). Subject numbers will be issued consecutively at each study 
site and there will be no overlap of subject numbers between sites. Screening CRFs will 
therefore be provided by GSK Biologicals to the study sites with prefilled subject 
numbers. 

• Section 5.10: 
Table 6: List of study procedures: children to receive RTS,S/AS01E or Rabies vaccine or 
RTS,S/AS02D on a 0, 1, 2-month schedule 

Table 6, the cell .Administer RTS,S/AS01E or Rabipur Rabies vaccine or 
RTS,S/AS02D.. 

Table 6: the footnote .1 The Rabies vaccine will be used only at Kintampo-KHRC; The 
RTS,S/AS02D vaccine  will be used at Kumasi-KCCR/SMS.. 

Table 9: Intervals between study stages/visits for children to receive RTS,S/AS01E or 
Rabies vaccine or RTS,S/AS02D on a 0, 1, 2-month schedule 

Table 12: Summary of blood sampling timepoints and volumes to be collected; children 
to receive RTS,S/AS01E or Rabies vaccine or RTS,S/AS02D on a 0, 1, 2-month 
schedule. 

150 
CARS Id : CLIN_200510_919/ Version : 2.5,Admin. QC/ Modify Date : 05/07/2006 


CONFIDENTIAL 

106367 (Malaria-047) 
Amendment 1: 04 July 2006 

• Section 5.11.2: 
Title of the section: Study visits for children to receive RTS,S/AS01E or Rabies vaccine 
or RTS,S/AS02D on a 0, 1, 2-month schedule 

Clinic visits 2, 4 and 5: Administer the first dose of RTS,S/AS01E or Rabies Vaccine or 
RTS,S/AS02D intramuscularly in the left deltoid. 

• Section 6.4.1: 
In this randomization process, volunteers will be allocated randomly to one of six study 
groups at each study site, each defining which vaccine should be given (i.e. 
RTS,S/AS01E, RTS,S/AS02D or Rabies vaccine) and at which schedule (0, 1-month or; 
0, 1, 2-month or 0, 1, 7-month). For the schedule 0, 1, 2-month at the Kintampo study 
site (KHRC), this means: RTS,S/AS01E or Rabies vaccine. For the same schedule at 
the Kumasi study site (KCCR/SMS), this means: RTS,S/AS01E or RTS,S/AS02D. For 
the other schedules at both study sites, this means either RTS,S/AS01E or 
RTS,S/AS02D. At each study site, all study groups will have the same number of 
subjects. Each investigator will be supplied with a list that indicates which Treatment 
Numbers correspond to which vaccination schedules. This procedure will mean that 
investigators will be blinded to vaccine administered to subjects, but not to the 
vaccination schedule. 

• Section 10.5.1: 
Safety analyses will be performed on the Total Vaccinated Cohort. A trial of this size has 
the power to detect only large differences in the frequencies of AEs with reasonable 
power. A sample size of 540 75 evaluable subjects per group has the power to detect 
differences in the rates of safety endpoints between groups as shown in Table 19: 

Frequency of events 
for x* 
Frequency of events 
for y* 
Power to detect 
difference (number 
per group equals 90 
75) 
1% 13% 80% 
3% 18% 80% 
5% 21% 80% 
10% 29% 80% 

* where x and y are the study groups to be compared 
Frequency of events 
for x* 
Frequency of events 
for y* 
N1=N2=90 
Frequency of events 
for y* 
N1=90, N2=45 
1% 12% 13% 
3% 16% 18% 
5% 20% 22% 
10% 27% 31% 

* where x and y are the study groups to be compared 
80% Power, 2-sided Fisher.s exact test, alpha=0.05 
151 
CARS Id : CLIN_200510_919/ Version : 2.5,Admin. QC/ Modify Date : 05/07/2006 


CONFIDENTIAL 

106367 (Malaria-047) 
Amendment 1: 04 July 2006 

• 
Appendix G, section 1: 
Sufficient doses for 90 135 recipients of the candidate vaccine RTS,S/AS02D on a three 
dose schedule and 90 recipients on a two dose schedule (doses of RTS,S vaccine in 
monodose vials and doses of AS02D adjuvant in pre-filled syringes). 

Sufficient doses for 90 45 recipients of Rabies vaccine on a three dose schedule. 

2. 
Since the issue of the first version of the protocol, the IND Study 
number has been received from the FDA and has been added to 
the cover pages and in the Investigators. Agreements: BB-IND 
12937. 
3. Other changes have been made to the protocol to correct text, 
typographical errors or omissions. 
A. Text: 
• 
Sybopsis: The information about the Malaria-040 and the Malaria-046 trials have 
been updated 
The Malaria-040 trial, due to start in Q1/Q2 Q3 2006 in Tanzania will assess 
RTS,S/AS02D when coadministered with DTPw/Hib vaccine. 

The first study in which RTS,S/AS01 vaccines will be is assessed in children is Malaria


046. That study will take takes place in children in Gabon in children between the ages of 
18 months and 4 years in order to investigate safety, reactogenicity and immunogenicity 
of RTS,S/AS01E. 
• 
Synopsis and Section 3: The schedule for vaccination was corrected because 
vaccination does not start at screening but at study month 0. 
152 
CARS Id : CLIN_200510_919/ Version : 2.5,Admin. QC/ Modify Date : 05/07/2006 


CONFIDENTIAL 
106367 (Malaria-047) 
Amendment 1: 04 July 2006 

PRIMARY STUDY PHASE EXTENDED FOLLOW-UP PHASE 
Study Month Scr 0 1 2 3 4 5 6 7 8 9 10 11 12 13 14 15 16 17 18 19 
0, 1-month vaccination schedule 
CS/HBs 
HBs HBs HBs 
CS CS CS CS CS 
CMI CMI CMI 
VACC XX 
0, 1, 2-month vaccination schedule 
CS/HBs 
HBs HBs HBs 
CS CS CS CS CS 
CMI CMI CMI 
VACC X XX X 
0, 1, 7-month vaccination schedule 
CS/HBs 
HBs HBs HBs 
CS CS CS CS CS 
CMI CMI CMI 
VACC X XX X 

Scr: Screening VACC: Vaccination 

• 
Section 6.9: the timelines for collection of specific medications / treatments have 
been corrected 
Table 16: 

3 months prior to Dose 1 .
.... 
Dose 1 All treatments listed as elimination criteria in Section 4.5* 
Dose 1 Screening . 
.... 
Study month 10 30 
Days post Dose 3 
All antipyretic, analgesic, antibiotic and any treatments listed 
as elimination criteria in Section 4.5* 
All vaccinations 
1 Day post Study month 10 31 Days post 
Dose 3 .
.... 
Final Study Visit 
All treatments listed as elimination criteria in Section 4.5* 

* e.g. any immunoglobulins, other blood products and any immune modifying drugs 
• 
Section 8.5.1: Definitions for Acceptable limits / normal range for ALT and 
Grade 1 for Hemoglobin were corrected 
Table 18: 

153 
CARS Id : CLIN_200510_919/ Version : 2.5,Admin. QC/ Modify Date : 05/07/2006 


CONFIDENTIAL 
106367 (Malaria-047) 
Amendment 1: 04 July 2006 

Acceptable 
limit/normal 
range 
Toxicity grading scale 
Grade 1 Grade 2 Grade 3 Grade 4 
Hemoglobin = 8.0 g/dL < 8.0 g/dL ULN < 6.0 g/dL < 5.0 g/dL < 5.0 g/dL & 
clinical signs of 
heart failure 
Total white 
cell count. 
= 4.0 x 103 /µL 
< 17 x 103 /µL 
2.5 to 4.0 x 103 
/µL 
1.5 to 2.4 x 103 
/µL 
1.0 to 1.4 x 103 
/µL 
< 1.0 x 103 /µL 
Platelets. = 100 x 103 /µL 50 to 99 x 103 
/µL 25 to 49 x 103 /µL < 25 x 103 /µL 
< 25 x 103 /µL & 
clinical signs of 
bleeding 
ALT* = 60 IU/L 
µmol/L 1.1 to 2.5 x ULN 2.6 to 5.0 x ULN 5.1 to 10.0 x ULN > 10.0 x ULN 
Creatinine* = 60 µmol/L 
(or 0.6 mg/dL) 1.1 to 1.5 x ULN 1.6 to 3.0 x ULN 3.1 to 6.0 x ULN > 6.0 ULN or 
requires dialysis 

.: Grading scale adapted from Division of AIDS table for grading severity of adult and pediatric adverse events December 2004 
*: Grading scale adapted from WHO Toxicity Grading Scale for Determining Severity of Adverse Events, February 2003. 
ULN: Upper Limit of Normal LLN: Lower Limit of Normal 
• 
Appendix G, section 4: A new SOP has been issued for the number of cold 
packs for transportation of vaccines 
If the duration is more than four hours, a transportable fridge or any suitable container 

(e.g. Styrofoam container) with a minimum of eight thirteen cold packs (cooling 
elements) must be used as well as a temperature monitoring system that must be placed 
as close as possible to the doses and checked upon reception at the final destination. 
B. Typographical errors: 
• 
Section 1.6: 
This trial is one of a series of age de-escalation steps with the aim of assessing whether 
RTS,S/AS01E and RTS,S/AS02A D may be suitable for inclusion in an EPI vaccination 
program. 

• 
Section 9.1: 
A subject that comes for Clinic Visit 9 has completed the primary study phase. A subject 
that comes for Clinic Visit 10 11 has completed the extended follow-up phase of the 
study. 

• 
Section 9.2.1: 
From an analysis perspective, a .withdrawal. from the study is any subject who was not 
available for the concluding contact foreseen in the protocol. A subject that comes for 
Clinic Visit 9 has completed the primary study phase. A subject that comes for Clinic 
Visit 10 11 has completed the extended follow-up phase of the study. 

154 
CARS Id : CLIN_200510_919/ Version : 2.5,Admin. QC/ Modify Date : 05/07/2006 


CONFIDENTIAL 
106367 (Malaria-047) 
Amendment 1: 04 July 2006 

C. Omissions: 
• Investigator.s agreements 
The sentence .To ensure that all persons assisting me with the study are adequately 
informed about the GSK Biologicals investigational product(s) and other study-related 
duties and functions as described in the protocol.. has been added in the Investigators. 
Agreements, to be in accordance with the GSK Biologicals. Protocol Template v12.2. 

155 
CARS Id : CLIN_200510_919/ Version : 2.5,Admin. QC/ Modify Date : 05/07/2006 


CONFIDENTIAL 
106367 (Malaria-047) 
Amendment 1: 04 July 2006 

GlaxoSmithKline Biologicals

Clinical Research & Development 

Protocol Amendment Approval 

eTrack study number 106367 
eTrack abbreviated Malaria-047 
title 
IND number BB-IND 12937 
Protocol title: A Phase II randomized, controlled, partially-blind study of 
the safety and immunogenicity of GlaxoSmithKline 
Biologicals. candidate Plasmodium falciparum vaccines 
RTS,S/AS02D and RTS,S/AS01E, when administered IM 
according to one of three dose schedules in children aged 5 
to 17 months living in Ghana. 
Amendment number: Amendment 1 
Amendment date: 04 July 2006 
Approved by: 
Sponsor Signatory title 

156 
CARS Id : CLIN_200510_919/ Version : 2.5,Admin. QC/ Modify Date : 05/07/2006 


CONFIDENTIAL 
106367 (Malaria-047) 
Amendment 1: 04 July 2006 

GlaxoSmithKline BiologicalsClinical Research & Development 
Protocol Amendment Approval 
eTrack study number 106367 
eTrack abbreviated 
title 
Malaria-047 
IND number BB-IND 12937 
Protocol title: A Phase II randomized, controlled, partially-blind study of 
the safety and immunogenicity of GlaxoSmithKline 
Biologicals. candidate Plasmodium falciparum vaccines 
RTS,S/AS02D and RTS,S/AS01E, when administered IM 
according to one of three dose schedules in children aged 5 
to 17 months living in Ghana. 
Amendment number: Amendment 1 
Amendment date: 04 July 2006 
Agreed by: 
Investigator: Tsiri Agbenyega 
Investigator signature: 
Date: 

157 
CARS Id : CLIN_200510_919/ Version : 2.5,Admin. QC/ Modify Date : 05/07/2006 


CONFIDENTIAL 
106367 (Malaria-047) 
Amendment 1: 04 July 2006 

GlaxoSmithKline BiologicalsClinical Research & Development 
Protocol Amendment Approval 
eTrack study number 106367 
eTrack abbreviated 
title 
Malaria-047 
IND number BB-IND 12937 
Protocol title: A Phase II randomized, controlled, partially-blind study of 
the safety and immunogenicity of GlaxoSmithKline 
Biologicals. candidate Plasmodium falciparum vaccines 
RTS,S/AS02D and RTS,S/AS01E, when administered IM 
according to one of three dose schedules in children aged 5 
to 17 months living in Ghana. 
Amendment number: Amendment 1 
Amendment date: 04 July 2006 
Agreed by: 
Investigator: Jennifer Evans 
Investigator signature: 
Date: 

158 
CARS Id : CLIN_200510_919/ Version : 2.5,Admin. QC/ Modify Date : 05/07/2006 


CONFIDENTIAL 
106367 (Malaria-047) 
Amendment 1: 04 July 2006 

GlaxoSmithKline BiologicalsClinical Research & Development 
Protocol Amendment Approval 
eTrack study number 106367 
eTrack abbreviated 
title 
Malaria-047 
IND number BB-IND 12937 
Protocol title: A Phase II randomized, controlled, partially-blind study of 
the safety and immunogenicity of GlaxoSmithKline 
Biologicals. candidate Plasmodium falciparum vaccines 
RTS,S/AS02D and RTS,S/AS01E, when administered IM 
according to one of three dose schedules in children aged 5 
to 17 months living in Ghana. 
Amendment number: Amendment 1 
Amendment date: 04 July 2006 
Agreed by: 
Investigator: Seth Owusu Agyei 
Investigator signature: 
Date: 

159 
CARS Id : CLIN_200510_919/ Version : 2.5,Admin. QC/ Modify Date : 05/07/2006 


CONFIDENTIAL 
106367 (Malaria-047) 
Amendment 1: 04 July 2006 

GlaxoSmithKline BiologicalsClinical Research & Development 
Protocol Amendment Approval 
eTrack study number 106367 
eTrack abbreviated 
title 
Malaria-047 
IND number BB-IND 12937 
Protocol title: A Phase II randomized, controlled, partially-blind study of 
the safety and immunogenicity of GlaxoSmithKline 
Biologicals. candidate Plasmodium falciparum vaccines 
RTS,S/AS02D and RTS,S/AS01E, when administered IM 
according to one of three dose schedules in children aged 5 
to 17 months living in Ghana. 
Amendment number: Amendment 1 
Amendment date: 04 July 2006 
Agreed by: 
Investigator: Kwaku Poku Asante 
Investigator signature: 
Date: 

160 
CARS Id : CLIN_200510_919/ Version : 2.5,Admin. QC/ Modify Date : 05/07/2006 
